# Supplementary material for: Unraveling the Role of Epicardial Adipose Tissue in Coronary Artery Disease: Partners in Crime?
Source: Int J Mol Sci. 2020 Nov 23;21(22):8866. doi: 10.3390/ijms21228866 (PMC7700147; doi:10.3390/ijms21228866)
Supplement: Supplementary file 1 [file ijms-21-08866-s001.zip › Supplementary Tables.xlsx]

## Sheet: Data
Table S1 - Eligible studies included.
							pathology definition				Experimental Approach	Molecular Species Behavior			Control
PDMI	Title	Code	Gene	Protein	Sample	Collection	Model	Age	Condition	n	Methodology	Variation	fold-change	p-value/FDR	Vs
14581396	Human epicardial adipose tissue is a source of inflammatory mediators.	P01584	IL-1β	Interleukin-1 beta	Epicardial adipose tissue	Proximal Right Coronary Artery	H	65±2	Coronary Artery Disease	37	Taqman Gold RT-PCR	+	3.8	<0.02	Subcutaneous Adipose Tissue
14581396	Human epicardial adipose tissue is a source of inflammatory mediators.	P05231	IL-6	Interleukin-6	Epicardial adipose tissue	Proximal Right Coronary Artery	H	65±2	Coronary Artery Disease	38	Taqman Gold RT-PCR	+	89.9	<0.001	Subcutaneous Adipose Tissue
14581396	Human epicardial adipose tissue is a source of inflammatory mediators.	Q6UZ82	MCP-1	MCP1	Epicardial adipose tissue	Proximal Right Coronary Artery	H	65±2	Coronary Artery Disease	38	Taqman Gold RT-PCR	+	10.3	<0.002	Subcutaneous Adipose Tissue
14581396	Human epicardial adipose tissue is a source of inflammatory mediators.	P01375	TNF-α	Tumor necrosis factor	Epicardial adipose tissue	Proximal Right Coronary Artery	H	65±2	Coronary Artery Disease	38	Taqman Gold RT-PCR	+	6.6	<0.001	Subcutaneous Adipose Tissue
14581396	Human epicardial adipose tissue is a source of inflammatory mediators.	O00585	CCL21	C-C motif chemokine 21	Epicardial adipose tissue	Proximal Right Coronary Artery	H	65±2	Coronary Artery Disease	11	Affymetrix human U133A	+	15.8		Subcutaneous Adipose Tissue
14581396	Human epicardial adipose tissue is a source of inflammatory mediators.	P61073	CXCR4	C-X-C chemokine receptor type 4	Epicardial adipose tissue	Proximal Right Coronary Artery	H	65±2	Coronary Artery Disease	9	Affymetrix human U133A	+	12.5		Subcutaneous Adipose Tissue
14581396	Human epicardial adipose tissue is a source of inflammatory mediators.	P16871	IL7R	Interleukin-7 receptor subunit alpha	Epicardial adipose tissue	Proximal Right Coronary Artery	H	65±2	Coronary Artery Disease	11	Affymetrix human U133A	+	9.8		Subcutaneous Adipose Tissue
14581396	Human epicardial adipose tissue is a source of inflammatory mediators.	P13500	CCL2	C-C motif chemokine 2	Epicardial adipose tissue	Proximal Right Coronary Artery	H	65±2	Coronary Artery Disease	9	Affymetrix human U133A	+	8.3		Subcutaneous Adipose Tissue
14581396	Human epicardial adipose tissue is a source of inflammatory mediators.	P14151	SELL	L-selectin	Epicardial adipose tissue	Proximal Right Coronary Artery	H	65±2	Coronary Artery Disease	10	Affymetrix human U133A	+	6.9		Subcutaneous Adipose Tissue
14581396	Human epicardial adipose tissue is a source of inflammatory mediators.	Q06643	LTB	Lymphotoxin-beta	Epicardial adipose tissue	Proximal Right Coronary Artery	H	65±2	Coronary Artery Disease	10	Affymetrix human U133A	+	6.7		Subcutaneous Adipose Tissue
14581396	Human epicardial adipose tissue is a source of inflammatory mediators.	P55774	CCL18	C-C motif chemokine 18	Epicardial adipose tissue	Proximal Right Coronary Artery	H	65±2	Coronary Artery Disease	9	Affymetrix human U133A	+	5.7		Subcutaneous Adipose Tissue
14581396	Human epicardial adipose tissue is a source of inflammatory mediators.	P09341	CXCL1	Growth-regulated alpha protein	Epicardial adipose tissue	Proximal Right Coronary Artery	H	65±2	Coronary Artery Disease	11	Affymetrix human U133A	+	4.3		Subcutaneous Adipose Tissue
14581396	Human epicardial adipose tissue is a source of inflammatory mediators.	P13501	CCL5	C-C motif chemokine 5	Epicardial adipose tissue	Proximal Right Coronary Artery	H	65±2	Coronary Artery Disease	10	Affymetrix human U133A	+	4.3		Subcutaneous Adipose Tissue
14581396	Human epicardial adipose tissue is a source of inflammatory mediators.	P51671	CCL11	Eotaxin	Epicardial adipose tissue	Proximal Right Coronary Artery	H	65±2	Coronary Artery Disease	9	Affymetrix human U133A	+	4.2		Subcutaneous Adipose Tissue
14581396	Human epicardial adipose tissue is a source of inflammatory mediators.	O00574	CXCR6	C-X-C chemokine receptor type 6	Epicardial adipose tissue	Proximal Right Coronary Artery	H	65±2	Coronary Artery Disease	8	Affymetrix human U133A	+	3.1		Subcutaneous Adipose Tissue
14581396	Human epicardial adipose tissue is a source of inflammatory mediators.	P32942	ICAM3	Intercellular adhesion molecule 3	Epicardial adipose tissue	Proximal Right Coronary Artery	H	65±2	Coronary Artery Disease	11	Affymetrix human U133A	+	2.9		Subcutaneous Adipose Tissue
14581396	Human epicardial adipose tissue is a source of inflammatory mediators.	O43645	IL1b	Multifunctional fusion protein	Epicardial adipose tissue	Proximal Right Coronary Artery	H	65±2	Coronary Artery Disease	9	Affymetrix human U133A	+	2.9		Subcutaneous Adipose Tissue
14581396	Human epicardial adipose tissue is a source of inflammatory mediators.	P80075	CCL8	C-C motif chemokine 8	Epicardial adipose tissue	Proximal Right Coronary Artery	H	65±2	Coronary Artery Disease	10	Affymetrix human U133A	+	2.5		Subcutaneous Adipose Tissue
14581396	Human epicardial adipose tissue is a source of inflammatory mediators.	P07204	THBD	Thrombomodulin	Epicardial adipose tissue	Proximal Right Coronary Artery	H	65±2	Coronary Artery Disease	9	Affymetrix human U133A	+	2.5		Subcutaneous Adipose Tissue
14581396	Human epicardial adipose tissue is a source of inflammatory mediators.	P41597	CCR2	C-C chemokine receptor type 2	Epicardial adipose tissue	Proximal Right Coronary Artery	H	65±2	Coronary Artery Disease	9	Affymetrix human U133A	+	2.5		Subcutaneous Adipose Tissue
14581396	Human epicardial adipose tissue is a source of inflammatory mediators.	P13236	CCL4	C-C motif chemokine 4	Epicardial adipose tissue	Proximal Right Coronary Artery	H	65±2	Coronary Artery Disease	10	Affymetrix human U133A	+	2.4		Subcutaneous Adipose Tissue
14581396	Human epicardial adipose tissue is a source of inflammatory mediators.	P09917	ALOX5	Arachidonate 5-lipoxygenase	Epicardial adipose tissue	Proximal Right Coronary Artery	H	65±2	Coronary Artery Disease	10	Affymetrix human U133A	+	2.3		Subcutaneous Adipose Tissue
14581396	Human epicardial adipose tissue is a source of inflammatory mediators.	Q14242	SELPLG	P-selectin glycoprotein ligand 1	Epicardial adipose tissue	Proximal Right Coronary Artery	H	65±2	Coronary Artery Disease	9	Affymetrix human U133A	+	2.1		Subcutaneous Adipose Tissue
14581396	Human epicardial adipose tissue is a source of inflammatory mediators.	P05231	IL6	Interleukin-6	Epicardial adipose tissue	Proximal Right Coronary Artery	H	65±2	Coronary Artery Disease	8	Affymetrix human U133A	+	1.9		Subcutaneous Adipose Tissue
14581396	Human epicardial adipose tissue is a source of inflammatory mediators.	P19875	CXCL2	C-X-C motif chemokine 2	Epicardial adipose tissue	Proximal Right Coronary Artery	H	65±2	Coronary Artery Disease	8	Affymetrix human U133A	+	1.7		Subcutaneous Adipose Tissue
14581396	Human epicardial adipose tissue is a source of inflammatory mediators.	P14778	IL1R1	Interleukin-1 receptor type 1	Epicardial adipose tissue	Proximal Right Coronary Artery	H	65±2	Coronary Artery Disease	10	Affymetrix human U133A	+	1.6		Subcutaneous Adipose Tissue
14581396	Human epicardial adipose tissue is a source of inflammatory mediators.	P10147	CCL3	C-C motif chemokine 3	Epicardial adipose tissue	Proximal Right Coronary Artery	H	65±2	Coronary Artery Disease	8	Affymetrix human U133A	+	1.5		Subcutaneous Adipose Tissue
15749025	Adiponectin expression in human epicardial adipose tissue in vivo is lower in patients with coronary artery disease.	Q15848	ADIPOQ	Adiponectin	Epicardial adipose tissue	Proximal tract of the Right Coronary Artery	H	61.4±9.7	Coronary Artery Disease	16	Western Blot	-		0.02	Epicardial Adipose Tissue
16412224	Human epicardial adipose tissue expresses a pathogenic profile of adipocytokines in patients with cardiovascular disease.	Q9HD89	RETN	Resistin	Epicardial adipose tissue	N/A	H	53.8±4.9	Coronary Artery Disease	46	Taqman RT-PCR	+			Subcutaneous Adipose Tissue
16412224	Human epicardial adipose tissue expresses a pathogenic profile of adipocytokines in patients with cardiovascular disease.	Q15848	Adiponectin	Adiponectin	Epicardial adipose tissue	N/A	H	53.8±4.10	Coronary Artery Disease	46	Taqman RT-PCR	-			Subcutaneous Adipose Tissue
16412224	Human epicardial adipose tissue expresses a pathogenic profile of adipocytokines in patients with cardiovascular disease.	P05231	IL-6	Interleukin-6	Epicardial adipose tissue	N/A	H	53.8±4.11	Coronary Artery Disease	46	Taqman RT-PCR	+			Subcutaneous Adipose Tissue
16412224	Human epicardial adipose tissue expresses a pathogenic profile of adipocytokines in patients with cardiovascular disease.	P08575	CD45	Receptor-type tyrosine-protein phosphatase C	Epicardial adipose tissue	N/A	H	53.8±4.12	Coronary Artery Disease	46	Taqman RT-PCR	-			Subcutaneous Adipose Tissue
16412224	Human epicardial adipose tissue expresses a pathogenic profile of adipocytokines in patients with cardiovascular disease.	P01019	AGT	Angiotensinogen	Epicardial adipose tissue	N/A	H	53.8±4.13	Coronary Artery Disease	46	Taqman RT-PCR	-			Subcutaneous Adipose Tissue
16412224	Human epicardial adipose tissue expresses a pathogenic profile of adipocytokines in patients with cardiovascular disease.	P05121	PAI-1	Plasminogen activator inhibitor 1	Epicardial adipose tissue	N/A	H	53.8±4.15	Coronary Artery Disease	46	Taqman RT-PCR	+			Subcutaneous Adipose Tissue
16412224	Human epicardial adipose tissue expresses a pathogenic profile of adipocytokines in patients with cardiovascular disease.	P00750	t-PA	Tissue-type plasminogen activator	Epicardial adipose tissue	N/A	H	53.8±4.16	Coronary Artery Disease	46	Taqman RT-PCR	-			Subcutaneous Adipose Tissue
16412224	Human epicardial adipose tissue expresses a pathogenic profile of adipocytokines in patients with cardiovascular disease.	P41159	LEP	Leptin	Epicardial adipose tissue	N/A	H	53.8±4.17	Coronary Artery Disease	46	Taqman RT-PCR	+			Subcutaneous Adipose Tissue
17878224	Expression of adrenomedullin in human epicardial adipose tissue: role of coronary status.	P35318	AM	ADM	Epicardial adipose tissue	Proximal tract of the Right Coronary Artery	H	45 to 72	Coronary Artery Disease	12	qRT-PCR	+			Epicardial adipose tissue
17878224	Expression of adrenomedullin in human epicardial adipose tissue: role of coronary status.	Q9GK54	CRLR	Calcitonin receptor-like receptor	Epicardial adipose tissue	Proximal tract of the Right Coronary Artery	H	45 to 72	Coronary Artery Disease	12	qRT-PCR	-			Epicardial adipose tissue
17878224	Expression of adrenomedullin in human epicardial adipose tissue: role of coronary status.	P28845	11β-HSD1	Corticosteroid 11-beta-dehydrogenase isozyme 1	Epicardial adipose tissue	Proximal tract of the Right Coronary Artery	H	45 to 72	Coronary Artery Disease	12	qRT-PCR	+			Epicardial adipose tissue
18562207	Extension of coronary artery disease is associated with increased IL-6 and decreased adiponectin gene expression in epicardial adipose tissue.	Q15848	Adiponectin	Adiponectin	Epicardial adipose tissue	N/A	H	69	Coronary Artery Disease	58	qRT-PCR	-		<0.001	Epicardial adipose tissue
18562207	Extension of coronary artery disease is associated with increased IL-6 and decreased adiponectin gene expression in epicardial adipose tissue.	P05231	IL6	Interleukin-6	Epicardial adipose tissue	N/A	H	69	Coronary Artery Disease	26	qRT-PCR	+		<0.001	Epicardial adipose tissue
18984670	Epicardial adipose tissue as a source of nuclear factor-kappaB and c-Jun N-terminal kinase mediated inflammation in patients with coronary artery disease.	P19838	NFƙB	Nuclear factor NF-kappa-B p105 subunit	Epicardial adipose tissue	N/A	H	63.9±9.2	Coronary Artery Disease	4	Western Blot	+		<0.01	Epicardial adipose tissue
18984670	Epicardial adipose tissue as a source of nuclear factor-kappaB and c-Jun N-terminal kinase mediated inflammation in patients with coronary artery disease.	O14920	IKKβ	Inhibitor of nuclear factor kappa-B kinase subunit beta	Epicardial adipose tissue	N/A	H	63.9±9.2	Coronary Artery Disease	4	Western Blot	+		<0.01	Epicardial adipose tissue
18984670	Epicardial adipose tissue as a source of nuclear factor-kappaB and c-Jun N-terminal kinase mediated inflammation in patients with coronary artery disease.	Q9Y6K9	IKKγ	NF-kappa-B essential modulator	Epicardial adipose tissue	N/A	H	63.9±9.2	Coronary Artery Disease	4	Western Blot	+		<0.05	Epicardial adipose tissue
18984670	Epicardial adipose tissue as a source of nuclear factor-kappaB and c-Jun N-terminal kinase mediated inflammation in patients with coronary artery disease.	P45983	JNK-1	Mitogen-activated protein kinase 8	Epicardial adipose tissue	N/A	H	63.9±9.2	Coronary Artery Disease	4	Western Blot	+		<0.01	Epicardial adipose tissue
18984670	Epicardial adipose tissue as a source of nuclear factor-kappaB and c-Jun N-terminal kinase mediated inflammation in patients with coronary artery disease.	P45984	JNK-2	Mitogen-activated protein kinase 9	Epicardial adipose tissue	N/A	H	63.9±9.2	Coronary Artery Disease	4	Western Blot	+		<0.01	Epicardial adipose tissue
19003726	Epicardial adipose tissue adiponectin expression is related to intracoronary adiponectin levels.	Q15848	Adiponectin	Adiponectin	Epicardial adipose tissue	Proximal tract of the Right Coronary Artery	H	66±10	Coronary Artery Disease	12	Western Blot	-		<0.05	Epicardial adipose tissue
19567523	Uncoupling protein-1 and related messenger ribonucleic acids in human epicardial and other adipose tissues: epicardial fat functioning as brown fat.	P25874	UCP-1	Mitochondrial brown fat uncoupling protein 1	Epicardial adipose tissue	N/A	H	67	Coronary Artery Disease	28	qRT-PCR	+	5.00		Substernal fat
19567523	Uncoupling protein-1 and related messenger ribonucleic acids in human epicardial and other adipose tissues: epicardial fat functioning as brown fat.	Q9HAZ2	PRDM-16	Histone-lysine N-methyltransferase PRDM16	Epicardial adipose tissue	N/A	H	67	Coronary Artery Disease	17	qRT-PCR	+	2.00		Subcutaneous adipose tissue
19567523	Uncoupling protein-1 and related messenger ribonucleic acids in human epicardial and other adipose tissues: epicardial fat functioning as brown fat.	Q9UBK2	PGC1-α	Peroxisome proliferator-activated receptor gamma coactivator 1-alpha	Epicardial adipose tissue	N/A	H	67	Coronary Artery Disease	17	qRT-PCR	+	2.00		Subcutaneous adipose tissue
19623513	Epicardial adipose tissue and intracoronary adrenomedullin levels in coronary artery disease.	P35318	Adrenomedullin	ADM	Epicardial adipose tissue	Proximal tract of the Right Coronary Artery	H	66±10	Coronary Artery Disease	12	qRT-PCR	-		<0.001	Epicardial adipose tissue
19623513	Epicardial adipose tissue and intracoronary adrenomedullin levels in coronary artery disease.	P35318	Adrenomedullin	ADM	Epicardial adipose tissue	Proximal tract of the Right Coronary Artery	H	66±10	Coronary Artery Disease	12	Western	-		<0.01	Epicardial adipose tissue
20008021	Secretory type II phospholipase A2 is produced and secreted by epicardial adipose tissue and overexpressed in patients with coronary artery disease.	P14555	PLA2G2A	Phospholipase A2, membrane associated	Epicardial adipose tissue	Proximal tract of the Right Coronary Artery	H	56.1	Coronary Artery Disease		cDNA microarrays	+	13.40		Subcutaneous adipose tissue
20008021	Secretory type II phospholipase A2 is produced and secreted by epicardial adipose tissue and overexpressed in patients with coronary artery disease.	P03973	SLPI	Antileukoproteinase	Epicardial adipose tissue	Proximal tract of the Right Coronary Artery	H	56.1	Coronary Artery Disease		cDNA microarrays	+	11.52		Subcutaneous adipose tissue
20008021	Secretory type II phospholipase A2 is produced and secreted by epicardial adipose tissue and overexpressed in patients with coronary artery disease.	P01033	TIMP1	Metalloproteinase inhibitor 1	Epicardial adipose tissue	Proximal tract of the Right Coronary Artery	H	56.1	Coronary Artery Disease		cDNA microarrays	+	7.34		Subcutaneous adipose tissue
20008021	Secretory type II phospholipase A2 is produced and secreted by epicardial adipose tissue and overexpressed in patients with coronary artery disease.	P00738	HP	Haptoglobin	Epicardial adipose tissue	Proximal tract of the Right Coronary Artery	H	56.1	Coronary Artery Disease		cDNA microarrays	+	6.96		Subcutaneous adipose tissue
20008021	Secretory type II phospholipase A2 is produced and secreted by epicardial adipose tissue and overexpressed in patients with coronary artery disease.	P00751	CFB	Complement factor B	Epicardial adipose tissue	Proximal tract of the Right Coronary Artery	H	56.1	Coronary Artery Disease		cDNA microarrays	+	6.56		Subcutaneous adipose tissue
20008021	Secretory type II phospholipase A2 is produced and secreted by epicardial adipose tissue and overexpressed in patients with coronary artery disease.	P78310	CXADR	Coxsackievirus and adenovirus receptor	Epicardial adipose tissue	Proximal tract of the Right Coronary Artery	H	56.1	Coronary Artery Disease		cDNA microarrays	+	4.95		Subcutaneous adipose tissue
20008021	Secretory type II phospholipase A2 is produced and secreted by epicardial adipose tissue and overexpressed in patients with coronary artery disease.	O75063	FAM20B	Glycosaminoglycan xylosylkinase	Epicardial adipose tissue	Proximal tract of the Right Coronary Artery	H	56.1	Coronary Artery Disease		cDNA microarrays	+	4.67		Subcutaneous adipose tissue
20008021	Secretory type II phospholipase A2 is produced and secreted by epicardial adipose tissue and overexpressed in patients with coronary artery disease.	P01591	IGJ	Immunoglobulin J chain	Epicardial adipose tissue	Proximal tract of the Right Coronary Artery	H	56.1	Coronary Artery Disease		cDNA microarrays	+	4.51		Subcutaneous adipose tissue
20008021	Secretory type II phospholipase A2 is produced and secreted by epicardial adipose tissue and overexpressed in patients with coronary artery disease.	P29474	NOS3	Nitric oxide synthase, endothelial	Epicardial adipose tissue	Proximal tract of the Right Coronary Artery	H	56.1	Coronary Artery Disease		cDNA microarrays	+	4.43		Subcutaneous adipose tissue
20008021	Secretory type II phospholipase A2 is produced and secreted by epicardial adipose tissue and overexpressed in patients with coronary artery disease.	P10145	IL8	Interleukin-8	Epicardial adipose tissue	Proximal tract of the Right Coronary Artery	H	56.1	Coronary Artery Disease		cDNA microarrays	+	4.01		Subcutaneous adipose tissue
20008021	Secretory type II phospholipase A2 is produced and secreted by epicardial adipose tissue and overexpressed in patients with coronary artery disease.	P04054	sPLA2	Phospholipase A2	Epicardial adipose tissue	Proximal tract of the Right Coronary Artery	H	56.1	Coronary Artery Disease	15	Western Blot	+		<0.001	Subcutaneous adipose tissue
20008021	Secretory type II phospholipase A2 is produced and secreted by epicardial adipose tissue and overexpressed in patients with coronary artery disease.	P04054	sPLA2	Phospholipase A2	Epicardial adipose tissue	Proximal tract of the Right Coronary Artery	H	56.1	Coronary Artery Disease	30	qRT-PCR	+		<0.01	Subcutaneous adipose tissue
20061546	Increased expression and secretion of resistin in epicardial adipose tissue of patients with acute coronary syndrome.	P05231	IL6	Interleukin-6	Epicardial adipose tissue	Proximal tract of the Right Coronary Artery	H	63.4±1.5	Coronary Artery Disease	34	RT-PCR	+	3.3		Epicardial adipose tissue
20061546	Increased expression and secretion of resistin in epicardial adipose tissue of patients with acute coronary syndrome.	P05121	PAI-1		Epicardial adipose tissue	Proximal tract of the Right Coronary Artery	H	63.4±1.5	Coronary Artery Disease	34	RT-PCR	+			Epicardial adipose tissue
20061546	Increased expression and secretion of resistin in epicardial adipose tissue of patients with acute coronary syndrome.	Q6UZ82	MCP-1		Epicardial adipose tissue	Proximal tract of the Right Coronary Artery	H	63.4±1.5	Coronary Artery Disease	34	RT-PCR	+			Epicardial adipose tissue
20061546	Increased expression and secretion of resistin in epicardial adipose tissue of patients with acute coronary syndrome.	Q15848	Adiponectin	Adiponectin	Epicardial adipose tissue	Proximal tract of the Right Coronary Artery	H	63.4±1.5	Coronary Artery Disease	34	RT-PCR	-			Epicardial adipose tissue
20061546	Increased expression and secretion of resistin in epicardial adipose tissue of patients with acute coronary syndrome.	P41159	Leptin	Leptin	Epicardial adipose tissue	Proximal tract of the Right Coronary Artery	H	63.4±1.5	Coronary Artery Disease	34	RT-PCR	+			Epicardial adipose tissue
20061546	Increased expression and secretion of resistin in epicardial adipose tissue of patients with acute coronary syndrome.	P14174	MIF	Macrophage migration inhibitory factor	Epicardial adipose tissue	Proximal tract of the Right Coronary Artery	H	63.4±1.5	Coronary Artery Disease	34	RT-PCR	-			Epicardial adipose tissue
20610178	Relationship between epicardial adipose tissue adipocyte size and MCP-1 expression.	P22301	IL-10	Interleukin-10	Epicardial adipose tissue	Upper region of the right ventricle	H	71.3	Coronary Artery Disease	11	RT-PCR	+		0.047	Epicardial adipose tissue
20691218	Greater expression of inflammatory cytokines, adrenomedullin, and natriuretic peptide receptor-C in epicardial adipose tissue in coronary artery disease.	P05231	IL-6	Interleukin-6	Epicardial adipose tissue	Proximal tract of the Right Coronary Artery	H	62±13	Coronary Artery Disease	20	RT-PCR	-		0.029	Epicardial adipose tissue
20691218	Greater expression of inflammatory cytokines, adrenomedullin, and natriuretic peptide receptor-C in epicardial adipose tissue in coronary artery disease.	P01584	IL-1β		Epicardial adipose tissue	Proximal tract of the Right Coronary Artery	H	62±13	Coronary Artery Disease	20	RT-PCR	-		0.029	Epicardial adipose tissue
20691218	Greater expression of inflammatory cytokines, adrenomedullin, and natriuretic peptide receptor-C in epicardial adipose tissue in coronary artery disease.	Q6UZ82	MCP-1		Epicardial adipose tissue	Proximal tract of the Right Coronary Artery	H	62±13	Coronary Artery Disease	20	RT-PCR	-		0.034	Epicardial adipose tissue
20691218	Greater expression of inflammatory cytokines, adrenomedullin, and natriuretic peptide receptor-C in epicardial adipose tissue in coronary artery disease.	P35318	Adrenomedullin		Epicardial adipose tissue	Proximal tract of the Right Coronary Artery	H	62±13	Coronary Artery Disease	20	RT-PCR	-		0.008	Epicardial adipose tissue
20691218	Greater expression of inflammatory cytokines, adrenomedullin, and natriuretic peptide receptor-C in epicardial adipose tissue in coronary artery disease.	P17342	NPR-C	Atrial natriuretic peptide receptor 3	Epicardial adipose tissue	Proximal tract of the Right Coronary Artery	H	62±13	Coronary Artery Disease	20	RT-PCR	-		0.024	Epicardial adipose tissue
20691218	Greater expression of inflammatory cytokines, adrenomedullin, and natriuretic peptide receptor-C in epicardial adipose tissue in coronary artery disease.	P41159	Leptin	Leptin	Epicardial adipose tissue	Proximal tract of the Right Coronary Artery	H	62±13	Coronary Artery Disease	20	RT-PCR	-		0.022	Epicardial adipose tissue
21063839	Roles of human epicardial adipose tissue in coronary artery atherosclerosis.	Q15848	Adiponectin		Epicardial adipose tissue	N/A	H	39-72	Coronary Artery Disease	23	RT-PCR	-		<0.05	Epicardial adipose tissue
21226932	Decreased adiponectin and increased inflammation expression in epicardial adipose tissue in coronary artery disease.	Q15848	Adiponectin		Epicardial adipose tissue	N/A	H	71±9	Coronary Artery Disease	9	RT-PCR	-		<0.05	Epicardial adipose tissue
21226932	Decreased adiponectin and increased inflammation expression in epicardial adipose tissue in coronary artery disease.	P05231	IL-6		Epicardial adipose tissue	N/A	H	71±9	Coronary Artery Disease	9	RT-PCR	+		<0.05	Epicardial adipose tissue
21226932	Decreased adiponectin and increased inflammation expression in epicardial adipose tissue in coronary artery disease.	P01375	TNF-α		Epicardial adipose tissue	N/A	H	71±9	Coronary Artery Disease	9	RT-PCR	+		<0.05	Epicardial adipose tissue
21226932	Decreased adiponectin and increased inflammation expression in epicardial adipose tissue in coronary artery disease.	O00206	TLR4	Toll-like receptor 4	Epicardial adipose tissue	N/A	H	71±9	Coronary Artery Disease	9	RT-PCR	+		<0.05	Epicardial adipose tissue
21498926	Adipose tissue gene expression of adiponectin, tumor necrosis factor-α and leptin in metabolic syndrome patients with coronary artery disease.	Q15848	Adiponectin	Adiponectin	Epicardial adipose tissue	Anterior surface of the right ventricle	H	60.6±9.0	Coronary Artery Disease (with metabolic syndrome)	N/A	RT-PCR	-		<0.001	Epicardial adipose tissue
21498926	Adipose tissue gene expression of adiponectin, tumor necrosis factor-α and leptin in metabolic syndrome patients with coronary artery disease.	P01375	TNF-α		Epicardial adipose tissue	Anterior surface of the right ventricle	H	60.6±9.0	Coronary Artery Disease (with metabolic syndrome)	N/A	RT-PCR	+		<0.01	Epicardial adipose tissue
21498926	Adipose tissue gene expression of adiponectin, tumor necrosis factor-α and leptin in metabolic syndrome patients with coronary artery disease.	P41159	Leptin		Epicardial adipose tissue	Anterior surface of the right ventricle	H	60.6±9.0	Coronary Artery Disease (with metabolic syndrome)	N/A	RT-PCR	+		<0.0001	Epicardial adipose tissue
21603615	The transcriptome of human epicardial, mediastinal and subcutaneous adipose tissues in men with coronary artery disease.	P30542	ADORA1	Adenosine receptor A1	Epicardial adipose tissue	N/A	H	65.5±12.6	Coronary Artery Disease	6	Microarray	+	2.91683		Mediastinal adipose tissue
21603615	The transcriptome of human epicardial, mediastinal and subcutaneous adipose tissues in men with coronary artery disease.		NA		Epicardial adipose tissue	N/A	H	65.5±12.6	Coronary Artery Disease	6	Microarray	+	2.70435		Mediastinal adipose tissue
21603615	The transcriptome of human epicardial, mediastinal and subcutaneous adipose tissues in men with coronary artery disease.	Q5T7N3	ANKRD38	KN motif and ankyrin repeat domain-containing protein 4	Epicardial adipose tissue	N/A	H	65.5±12.6	Coronary Artery Disease	6	Microarray	+	2.62484		Mediastinal adipose tissue
21603615	The transcriptome of human epicardial, mediastinal and subcutaneous adipose tissues in men with coronary artery disease.	P41222	PTGDS	Prostaglandin-H2 D-isomerase	Epicardial adipose tissue	N/A	H	65.5±12.6	Coronary Artery Disease	6	Microarray	+	2.00873		Mediastinal adipose tissue
21603615	The transcriptome of human epicardial, mediastinal and subcutaneous adipose tissues in men with coronary artery disease.	Q8TCY5	MRAP	Melanocortin-2 receptor accessory protein	Epicardial adipose tissue	N/A	H	65.5±12.6	Coronary Artery Disease	6	Microarray	+	2.33466		Mediastinal adipose tissue
21603615	The transcriptome of human epicardial, mediastinal and subcutaneous adipose tissues in men with coronary artery disease.		LOC131873		Epicardial adipose tissue	N/A	H	65.5±12.6	Coronary Artery Disease	6	Microarray	+	2.30579		Mediastinal adipose tissue
21603615	The transcriptome of human epicardial, mediastinal and subcutaneous adipose tissues in men with coronary artery disease.	P78415	IRX3	Iroquois-class homeodomain protein IRX-3	Epicardial adipose tissue	N/A	H	65.5±12.6	Coronary Artery Disease	6	Microarray	+	2.14836		Mediastinal adipose tissue
21603615	The transcriptome of human epicardial, mediastinal and subcutaneous adipose tissues in men with coronary artery disease.	Q9H0B8	CRISPLD2	Cysteine-rich secretory protein LCCL domain-containing 2	Epicardial adipose tissue	N/A	H	65.5±12.6	Coronary Artery Disease	6	Microarray	+	2.08868		Mediastinal adipose tissue
21603615	The transcriptome of human epicardial, mediastinal and subcutaneous adipose tissues in men with coronary artery disease.	Q8TCY5	MRAP	Melanocortin-2 receptor accessory protein	Epicardial adipose tissue	N/A	H	65.5±12.6	Coronary Artery Disease	6	Microarray	+	2.08707		Mediastinal adipose tissue
21603615	The transcriptome of human epicardial, mediastinal and subcutaneous adipose tissues in men with coronary artery disease.	Q9NR99	MXRA5	Matrix-remodeling-associated protein 5	Epicardial adipose tissue	N/A	H	65.5±12.6	Coronary Artery Disease	6	Microarray	+	2.18203		Mediastinal adipose tissue
21603615	The transcriptome of human epicardial, mediastinal and subcutaneous adipose tissues in men with coronary artery disease.	Q9BYV6	TRIM55	Tripartite motif-containing protein 55	Epicardial adipose tissue	N/A	H	65.5±12.6	Coronary Artery Disease	6	Microarray	+	2.4881		Mediastinal adipose tissue
21603615	The transcriptome of human epicardial, mediastinal and subcutaneous adipose tissues in men with coronary artery disease.	P27469	G0S2	G0/G1 switch protein 2	Epicardial adipose tissue	N/A	H	65.5±12.6	Coronary Artery Disease	6	Microarray	+	2.51157		Mediastinal adipose tissue
21603615	The transcriptome of human epicardial, mediastinal and subcutaneous adipose tissues in men with coronary artery disease.	P08493	MGP	Matrix Gla protein	Epicardial adipose tissue	N/A	H	65.5±12.6	Coronary Artery Disease	6	Microarray	+	2.10649		Mediastinal adipose tissue
21603615	The transcriptome of human epicardial, mediastinal and subcutaneous adipose tissues in men with coronary artery disease.	O43680	TCF21	Transcription factor 21	Epicardial adipose tissue	N/A	H	65.5±12.6	Coronary Artery Disease	6	Microarray	+	2.80836		Mediastinal adipose tissue
21603615	The transcriptome of human epicardial, mediastinal and subcutaneous adipose tissues in men with coronary artery disease.	P33121	ACSL1	Long-chain-fatty-acid--CoA ligase 1	Epicardial adipose tissue	N/A	H	65.5±12.6	Coronary Artery Disease	6	Microarray	+	2.00545		Mediastinal adipose tissue
21603615	The transcriptome of human epicardial, mediastinal and subcutaneous adipose tissues in men with coronary artery disease.	Q9BYV6	TRIM55	Tripartite motif-containing protein 55	Epicardial adipose tissue	N/A	H	65.5±12.6	Coronary Artery Disease	6	Microarray	+	2.63365		Mediastinal adipose tissue
21603615	The transcriptome of human epicardial, mediastinal and subcutaneous adipose tissues in men with coronary artery disease.	P14061	HSD17B1	Estradiol 17-beta-dehydrogenase 1	Epicardial adipose tissue	N/A	H	65.5±12.6	Coronary Artery Disease	6	Microarray	+	2.18992		Mediastinal adipose tissue
21603615	The transcriptome of human epicardial, mediastinal and subcutaneous adipose tissues in men with coronary artery disease.	O43680	TCF21	Transcription factor 21	Epicardial adipose tissue	N/A	H	65.5±12.6	Coronary Artery Disease	6	Microarray	+	4.04278		Mediastinal adipose tissue
21603615	The transcriptome of human epicardial, mediastinal and subcutaneous adipose tissues in men with coronary artery disease.	Q86UD1	OAF	Out at first protein homolog	Epicardial adipose tissue	N/A	H	65.5±12.6	Coronary Artery Disease	6	Microarray	+	2.15262		Mediastinal adipose tissue
21603615	The transcriptome of human epicardial, mediastinal and subcutaneous adipose tissues in men with coronary artery disease.	Q9NQ87	HEYL	Hairy/enhancer-of-split related with YRPW motif-like protein	Epicardial adipose tissue	N/A	H	65.5±12.6	Coronary Artery Disease	6	Microarray	+	2.11922		Mediastinal adipose tissue
21603615	The transcriptome of human epicardial, mediastinal and subcutaneous adipose tissues in men with coronary artery disease.	P48436	SOX9	Transcription factor SOX-9	Epicardial adipose tissue	N/A	H	65.5±12.6	Coronary Artery Disease	6	Microarray	+	2.15983		Mediastinal adipose tissue
21603615	The transcriptome of human epicardial, mediastinal and subcutaneous adipose tissues in men with coronary artery disease.	Q07654	TFF3	Trefoil factor 3	Epicardial adipose tissue	N/A	H	65.5±12.6	Coronary Artery Disease	6	Microarray	+	2.69435		Mediastinal adipose tissue
21603615	The transcriptome of human epicardial, mediastinal and subcutaneous adipose tissues in men with coronary artery disease.	Q0VF96	CGNL1	Cingulin-like protein 1	Epicardial adipose tissue	N/A	H	65.5±12.6	Coronary Artery Disease	6	Microarray	+	2.3162		Mediastinal adipose tissue
21603615	The transcriptome of human epicardial, mediastinal and subcutaneous adipose tissues in men with coronary artery disease.	P05154	SERPINA5	Plasma serine protease inhibitor	Epicardial adipose tissue	N/A	H	65.5±12.6	Coronary Artery Disease	6	Microarray	+	3.2953		Mediastinal adipose tissue
21603615	The transcriptome of human epicardial, mediastinal and subcutaneous adipose tissues in men with coronary artery disease.	P08949	NMB	Neuromedin-B	Epicardial adipose tissue	N/A	H	65.5±12.6	Coronary Artery Disease	6	Microarray	+	2.26525		Mediastinal adipose tissue
21603615	The transcriptome of human epicardial, mediastinal and subcutaneous adipose tissues in men with coronary artery disease.	Q9H159	CDH19	Cadherin-19	Epicardial adipose tissue	N/A	H	65.5±12.6	Coronary Artery Disease	6	Microarray	+	3.29944		Mediastinal adipose tissue
21603615	The transcriptome of human epicardial, mediastinal and subcutaneous adipose tissues in men with coronary artery disease.	O14613	CDC42EP2	Cdc42 effector protein 2	Epicardial adipose tissue	N/A	H	65.5±12.6	Coronary Artery Disease	6	Microarray	+	2.01879		Mediastinal adipose tissue
21603615	The transcriptome of human epicardial, mediastinal and subcutaneous adipose tissues in men with coronary artery disease.	P08493	MGP	Matrix Gla protein	Epicardial adipose tissue	N/A	H	65.5±12.6	Coronary Artery Disease	6	Microarray	+	2.04253		Mediastinal adipose tissue
21603615	The transcriptome of human epicardial, mediastinal and subcutaneous adipose tissues in men with coronary artery disease.	Q86TH1	ADAMTSL2	ADAMTS-like protein 2	Epicardial adipose tissue	N/A	H	65.5±12.6	Coronary Artery Disease	6	Microarray	+	2.52172		Subcutaneous adipose tissue
21603615	The transcriptome of human epicardial, mediastinal and subcutaneous adipose tissues in men with coronary artery disease.	O75325	LRRN2	Leucine-rich repeat neuronal protein 2	Epicardial adipose tissue	N/A	H	65.5±12.6	Coronary Artery Disease	6	Microarray	+	2.115		Subcutaneous adipose tissue
21603615	The transcriptome of human epicardial, mediastinal and subcutaneous adipose tissues in men with coronary artery disease.	O94819	KBTBD11	Kelch repeat and BTB domain-containing protein 11	Epicardial adipose tissue	N/A	H	65.5±12.6	Coronary Artery Disease	6	Microarray	+	2.04011		Subcutaneous adipose tissue
21603615	The transcriptome of human epicardial, mediastinal and subcutaneous adipose tissues in men with coronary artery disease.	Q01955	COL4A3	Collagen alpha-3(IV) chain	Epicardial adipose tissue	N/A	H	65.5±12.6	Coronary Artery Disease	6	Microarray	+	2.33623		Subcutaneous adipose tissue
21603615	The transcriptome of human epicardial, mediastinal and subcutaneous adipose tissues in men with coronary artery disease.		LOC649970		Epicardial adipose tissue	N/A	H	65.5±12.6	Coronary Artery Disease	6	Microarray	+	5.54021		Subcutaneous adipose tissue
21603615	The transcriptome of human epicardial, mediastinal and subcutaneous adipose tissues in men with coronary artery disease.	Q15274	QPRT	Nicotinate-nucleotide pyrophosphorylase [carboxylating]	Epicardial adipose tissue	N/A	H	65.5±12.6	Coronary Artery Disease	6	Microarray	+	2.11041		Subcutaneous adipose tissue
21603615	The transcriptome of human epicardial, mediastinal and subcutaneous adipose tissues in men with coronary artery disease.	O14770	MEIS2	Homeobox protein Meis2	Epicardial adipose tissue	N/A	H	65.5±12.6	Coronary Artery Disease	6	Microarray	+	2.1282		Subcutaneous adipose tissue
21603615	The transcriptome of human epicardial, mediastinal and subcutaneous adipose tissues in men with coronary artery disease.	Q8IUC4	RHPN2	Rhophilin-2	Epicardial adipose tissue	N/A	H	65.5±12.6	Coronary Artery Disease	6	Microarray	+	2.14468		Subcutaneous adipose tissue
21603615	The transcriptome of human epicardial, mediastinal and subcutaneous adipose tissues in men with coronary artery disease.	Q9NS68	TNFRSF19	Tumor necrosis factor receptor superfamily member 19	Epicardial adipose tissue	N/A	H	65.5±12.6	Coronary Artery Disease	6	Microarray	+	2.52453		Subcutaneous adipose tissue
21603615	The transcriptome of human epicardial, mediastinal and subcutaneous adipose tissues in men with coronary artery disease.	Q15782	CHI3L2	Chitinase-3-like protein 2	Epicardial adipose tissue	N/A	H	65.5±12.6	Coronary Artery Disease	6	Microarray	+	2.45196		Subcutaneous adipose tissue
21603615	The transcriptome of human epicardial, mediastinal and subcutaneous adipose tissues in men with coronary artery disease.	P41222	PTGDS	Prostaglandin-H2 D-isomerase	Epicardial adipose tissue	N/A	H	65.5±12.6	Coronary Artery Disease	6	Microarray	+	7.6464		Subcutaneous adipose tissue
21603615	The transcriptome of human epicardial, mediastinal and subcutaneous adipose tissues in men with coronary artery disease.	Q96KN3	PKNOX2	Homeobox protein PKNOX2	Epicardial adipose tissue	N/A	H	65.5±12.6	Coronary Artery Disease	6	Microarray	+	2.14761		Subcutaneous adipose tissue
21603615	The transcriptome of human epicardial, mediastinal and subcutaneous adipose tissues in men with coronary artery disease.	P49788	RARRES1	Retinoic acid receptor responder protein 1	Epicardial adipose tissue	N/A	H	65.5±12.6	Coronary Artery Disease	6	Microarray	+	4.56713		Subcutaneous adipose tissue
21603615	The transcriptome of human epicardial, mediastinal and subcutaneous adipose tissues in men with coronary artery disease.	P12532	CKMT1A	Creatine kinase U-type, mitochondrial	Epicardial adipose tissue	N/A	H	65.5±12.6	Coronary Artery Disease	6	Microarray	+	3.81053		Subcutaneous adipose tissue
21603615	The transcriptome of human epicardial, mediastinal and subcutaneous adipose tissues in men with coronary artery disease.	P53420	COL4A4	Collagen alpha-4(IV) chain	Epicardial adipose tissue	N/A	H	65.5±12.6	Coronary Artery Disease	6	Microarray	+	2.15578		Subcutaneous adipose tissue
21603615	The transcriptome of human epicardial, mediastinal and subcutaneous adipose tissues in men with coronary artery disease.	P49006	MARCKSL1	MARCKS-related protein	Epicardial adipose tissue	N/A	H	65.5±12.6	Coronary Artery Disease	6	Microarray	+	2.05087		Subcutaneous adipose tissue
21603615	The transcriptome of human epicardial, mediastinal and subcutaneous adipose tissues in men with coronary artery disease.	Q7LFX5	GALNAC4S-6ST	Carbohydrate sulfotransferase 15	Epicardial adipose tissue	N/A	H	65.5±12.6	Coronary Artery Disease	6	Microarray	+	2.09591		Subcutaneous adipose tissue
21603615	The transcriptome of human epicardial, mediastinal and subcutaneous adipose tissues in men with coronary artery disease.	P10826	RARB	Retinoic acid receptor beta	Epicardial adipose tissue	N/A	H	65.5±12.6	Coronary Artery Disease	6	Microarray	+	2.67592		Subcutaneous adipose tissue
21603615	The transcriptome of human epicardial, mediastinal and subcutaneous adipose tissues in men with coronary artery disease.	O43680	TCF21	Transcription factor 21	Epicardial adipose tissue	N/A	H	65.5±12.6	Coronary Artery Disease	6	Microarray	+	6.28227		Subcutaneous adipose tissue
21603615	The transcriptome of human epicardial, mediastinal and subcutaneous adipose tissues in men with coronary artery disease.	O94956	SLCO2B1	Solute carrier organic anion transporter family member 2B1	Epicardial adipose tissue	N/A	H	65.5±12.6	Coronary Artery Disease	6	Microarray	+	2.26368		Subcutaneous adipose tissue
21603615	The transcriptome of human epicardial, mediastinal and subcutaneous adipose tissues in men with coronary artery disease.	P10643	C7	Complement component C7	Epicardial adipose tissue	N/A	H	65.5±12.6	Coronary Artery Disease	6	Microarray	+	3.71817		Subcutaneous adipose tissue
21603615	The transcriptome of human epicardial, mediastinal and subcutaneous adipose tissues in men with coronary artery disease.	P12532	CKMT1B	Creatine kinase U-type, mitochondrial	Epicardial adipose tissue	N/A	H	65.5±12.6	Coronary Artery Disease	6	Microarray	+	2.45576		Subcutaneous adipose tissue
21603615	The transcriptome of human epicardial, mediastinal and subcutaneous adipose tissues in men with coronary artery disease.	P07093	SERPINE2	Glia-derived nexin	Epicardial adipose tissue	N/A	H	65.5±12.6	Coronary Artery Disease	6	Microarray	+	2.79454		Subcutaneous adipose tissue
21603615	The transcriptome of human epicardial, mediastinal and subcutaneous adipose tissues in men with coronary artery disease.	O43680	TCF21	Transcription factor 21	Epicardial adipose tissue	N/A	H	65.5±12.6	Coronary Artery Disease	6	Microarray	+	3.64363		Subcutaneous adipose tissue
21603615	The transcriptome of human epicardial, mediastinal and subcutaneous adipose tissues in men with coronary artery disease.	P49788	RARRES1	Retinoic acid receptor responder protein 1	Epicardial adipose tissue	N/A	H	65.5±12.6	Coronary Artery Disease	6	Microarray	+	3.72936		Subcutaneous adipose tissue
21603615	The transcriptome of human epicardial, mediastinal and subcutaneous adipose tissues in men with coronary artery disease.	P35520	CBS	Cystathionine beta-synthase	Epicardial adipose tissue	N/A	H	65.5±12.6	Coronary Artery Disease	6	Microarray	+	2.12928		Subcutaneous adipose tissue
21603615	The transcriptome of human epicardial, mediastinal and subcutaneous adipose tissues in men with coronary artery disease.	P10826	RARB	Retinoic acid receptor beta	Epicardial adipose tissue	N/A	H	65.5±12.6	Coronary Artery Disease	6	Microarray	+	2.03935		Subcutaneous adipose tissue
21603615	The transcriptome of human epicardial, mediastinal and subcutaneous adipose tissues in men with coronary artery disease.	P09455	RBP1	Retinol-binding protein 1	Epicardial adipose tissue	N/A	H	65.5±12.6	Coronary Artery Disease	6	Microarray	+	3.56205		Subcutaneous adipose tissue
21603615	The transcriptome of human epicardial, mediastinal and subcutaneous adipose tissues in men with coronary artery disease.	P32249	EBI2	G-protein coupled receptor 183	Epicardial adipose tissue	N/A	H	65.5±12.6	Coronary Artery Disease	6	Microarray	+	2.10638		Subcutaneous adipose tissue
21603615	The transcriptome of human epicardial, mediastinal and subcutaneous adipose tissues in men with coronary artery disease.	Q9BYV6	TRIM55	Tripartite motif-containing protein 55	Epicardial adipose tissue	N/A	H	65.5±12.6	Coronary Artery Disease	6	Microarray	+	3.25563		Subcutaneous adipose tissue
21603615	The transcriptome of human epicardial, mediastinal and subcutaneous adipose tissues in men with coronary artery disease.	O00167	EYA2	Eyes absent homolog 2	Epicardial adipose tissue	N/A	H	65.5±12.6	Coronary Artery Disease	6	Microarray	+	2.12796		Subcutaneous adipose tissue
21603615	The transcriptome of human epicardial, mediastinal and subcutaneous adipose tissues in men with coronary artery disease.	Q9BYV6	TRIM55	Tripartite motif-containing protein 55	Epicardial adipose tissue	N/A	H	65.5±12.6	Coronary Artery Disease	6	Microarray	+	3.83017		Subcutaneous adipose tissue
21603615	The transcriptome of human epicardial, mediastinal and subcutaneous adipose tissues in men with coronary artery disease.	O43680	TCF21	Transcription factor 21	Epicardial adipose tissue	N/A	H	65.5±12.6	Coronary Artery Disease	6	Microarray	+	2.37466		Subcutaneous adipose tissue
21603615	The transcriptome of human epicardial, mediastinal and subcutaneous adipose tissues in men with coronary artery disease.	Q5T7N3	ANKRD38	KN motif and ankyrin repeat domain-containing protein 4	Epicardial adipose tissue	N/A	H	65.5±12.6	Coronary Artery Disease	6	Microarray	+	2.59796		Subcutaneous adipose tissue
21603615	The transcriptome of human epicardial, mediastinal and subcutaneous adipose tissues in men with coronary artery disease.	Q9H159	CDH19	Cadherin-19	Epicardial adipose tissue	N/A	H	65.5±12.6	Coronary Artery Disease	6	Microarray	+	4.12599		Subcutaneous adipose tissue
21603615	The transcriptome of human epicardial, mediastinal and subcutaneous adipose tissues in men with coronary artery disease.	Q86YL7	PDPN	Podoplanin	Epicardial adipose tissue	N/A	H	65.5±12.6	Coronary Artery Disease	6	Microarray	+	2.54654		Subcutaneous adipose tissue
21603615	The transcriptome of human epicardial, mediastinal and subcutaneous adipose tissues in men with coronary artery disease.	P32249	EBI2	G-protein coupled receptor 183	Epicardial adipose tissue	N/A	H	65.5±12.6	Coronary Artery Disease	6	Microarray	+	2.1904		Subcutaneous adipose tissue
21603615	The transcriptome of human epicardial, mediastinal and subcutaneous adipose tissues in men with coronary artery disease.	O95050	INMT	Indolethylamine N-methyltransferase	Epicardial adipose tissue	N/A	H	65.5±12.6	Coronary Artery Disease	6	Microarray	+	3.5623		Subcutaneous adipose tissue
21603615	The transcriptome of human epicardial, mediastinal and subcutaneous adipose tissues in men with coronary artery disease.	O00585	CCL21	C-C motif chemokine 21	Epicardial adipose tissue	N/A	H	65.5±12.6	Coronary Artery Disease	6	Microarray	+	5.11508		Subcutaneous adipose tissue
21603615	The transcriptome of human epicardial, mediastinal and subcutaneous adipose tissues in men with coronary artery disease.	A1KZ92	PXDNL	Peroxidasin-like protein	Epicardial adipose tissue	N/A	H	65.5±12.6	Coronary Artery Disease	6	Microarray	+	2.56509		Subcutaneous adipose tissue
21603615	The transcriptome of human epicardial, mediastinal and subcutaneous adipose tissues in men with coronary artery disease.	P14061	HSD17B1	Estradiol 17-beta-dehydrogenase 1	Epicardial adipose tissue	N/A	H	65.5±12.6	Coronary Artery Disease	6	Microarray	+	2.65218		Subcutaneous adipose tissue
21603615	The transcriptome of human epicardial, mediastinal and subcutaneous adipose tissues in men with coronary artery disease.	Q9BWQ8	FAIM2	Protein lifeguard 2	Epicardial adipose tissue	N/A	H	65.5±12.6	Coronary Artery Disease	6	Microarray	+	2.21356		Subcutaneous adipose tissue
21603615	The transcriptome of human epicardial, mediastinal and subcutaneous adipose tissues in men with coronary artery disease.	P54750	PDE1A	Calcium/calmodulin-dependent 3',5'-cyclic nucleotide phosphodiesterase 1A	Epicardial adipose tissue	N/A	H	65.5±12.6	Coronary Artery Disease	6	Microarray	+	2.1201		Subcutaneous adipose tissue
21603615	The transcriptome of human epicardial, mediastinal and subcutaneous adipose tissues in men with coronary artery disease.	Q07654	TFF3	Trefoil factor 3	Epicardial adipose tissue	N/A	H	65.5±12.6	Coronary Artery Disease	6	Microarray	+	4.27498		Subcutaneous adipose tissue
21603615	The transcriptome of human epicardial, mediastinal and subcutaneous adipose tissues in men with coronary artery disease.		LOC649923		Epicardial adipose tissue	N/A	H	65.5±12.6	Coronary Artery Disease	6	Microarray	+	7.23312		Subcutaneous adipose tissue
21603615	The transcriptome of human epicardial, mediastinal and subcutaneous adipose tissues in men with coronary artery disease.	O94788	ALDH1A2	Retinal dehydrogenase 2	Epicardial adipose tissue	N/A	H	65.5±12.6	Coronary Artery Disease	6	Microarray	+	2.39621		Subcutaneous adipose tissue
21603615	The transcriptome of human epicardial, mediastinal and subcutaneous adipose tissues in men with coronary artery disease.	P00326	ADH1C	Alcohol dehydrogenase 1C	Epicardial adipose tissue	N/A	H	65.5±12.6	Coronary Artery Disease	6	Microarray	+	2.00137		Subcutaneous adipose tissue
21603615	The transcriptome of human epicardial, mediastinal and subcutaneous adipose tissues in men with coronary artery disease.	Q8TAX0	OSR1	Protein odd-skipped-related 1	Epicardial adipose tissue	N/A	H	65.5±12.6	Coronary Artery Disease	6	Microarray	+	2.75991		Subcutaneous adipose tissue
21603615	The transcriptome of human epicardial, mediastinal and subcutaneous adipose tissues in men with coronary artery disease.	P61073	CXCR4	C-X-C chemokine receptor type 4	Epicardial adipose tissue	N/A	H	65.5±12.6	Coronary Artery Disease	6	Microarray	+	2.41084		Subcutaneous adipose tissue
21603615	The transcriptome of human epicardial, mediastinal and subcutaneous adipose tissues in men with coronary artery disease.	P30542	ADORA1	Adenosine receptor A1	Epicardial adipose tissue	N/A	H	65.5±12.6	Coronary Artery Disease	6	Microarray	+	2.44797		Subcutaneous adipose tissue
21603615	The transcriptome of human epicardial, mediastinal and subcutaneous adipose tissues in men with coronary artery disease.	Q07108	CD69	Early activation antigen CD69	Epicardial adipose tissue	N/A	H	65.5±12.6	Coronary Artery Disease	6	Microarray	+	2.74454		Subcutaneous adipose tissue
21603615	The transcriptome of human epicardial, mediastinal and subcutaneous adipose tissues in men with coronary artery disease.	Q13145	BAMBI	BMP and activin membrane-bound inhibitor homolog	Epicardial adipose tissue	N/A	H	65.5±12.6	Coronary Artery Disease	6	Microarray	+	3.59506		Subcutaneous adipose tissue
21603615	The transcriptome of human epicardial, mediastinal and subcutaneous adipose tissues in men with coronary artery disease.	P61073	CXCR4	C-X-C chemokine receptor type 4	Epicardial adipose tissue	N/A	H	65.5±12.6	Coronary Artery Disease	6	Microarray	+	3.18414		Subcutaneous adipose tissue
21603615	The transcriptome of human epicardial, mediastinal and subcutaneous adipose tissues in men with coronary artery disease.	Q9UL42	PNMA2	Paraneoplastic antigen Ma2	Epicardial adipose tissue	N/A	H	65.5±12.6	Coronary Artery Disease	6	Microarray	+	2.01839		Subcutaneous adipose tissue
21603615	The transcriptome of human epicardial, mediastinal and subcutaneous adipose tissues in men with coronary artery disease.	P28289	TMOD1	Tropomodulin-1	Epicardial adipose tissue	N/A	H	65.5±12.6	Coronary Artery Disease	6	Microarray	+	2.1966		Subcutaneous adipose tissue
21603615	The transcriptome of human epicardial, mediastinal and subcutaneous adipose tissues in men with coronary artery disease.	Q13201	MMRN1	Multimerin-1	Epicardial adipose tissue	N/A	H	65.5±12.6	Coronary Artery Disease	6	Microarray	+	2.53549		Subcutaneous adipose tissue
21603615	The transcriptome of human epicardial, mediastinal and subcutaneous adipose tissues in men with coronary artery disease.		LOC642113		Epicardial adipose tissue	N/A	H	65.5±12.6	Coronary Artery Disease	6	Microarray	+	10.7276		Subcutaneous adipose tissue
21603615	The transcriptome of human epicardial, mediastinal and subcutaneous adipose tissues in men with coronary artery disease.	Q9NQ87	HEYL	Hairy/enhancer-of-split related with YRPW motif-like protein	Epicardial adipose tissue	N/A	H	65.5±12.6	Coronary Artery Disease	6	Microarray	+	2.2835		Subcutaneous adipose tissue
21603615	The transcriptome of human epicardial, mediastinal and subcutaneous adipose tissues in men with coronary artery disease.	Q0VF96	CGNL1	Cingulin-like protein 1	Epicardial adipose tissue	N/A	H	65.5±12.6	Coronary Artery Disease	6	Microarray	+	2.30182		Subcutaneous adipose tissue
21603615	The transcriptome of human epicardial, mediastinal and subcutaneous adipose tissues in men with coronary artery disease.	Q92786	PROX1	Prospero homeobox protein 1	Epicardial adipose tissue	N/A	H	65.5±12.6	Coronary Artery Disease	6	Microarray	+	2.05055		Subcutaneous adipose tissue
21603615	The transcriptome of human epicardial, mediastinal and subcutaneous adipose tissues in men with coronary artery disease.	P15814	IGLL1	Immunoglobulin lambda-like polypeptide 1	Epicardial adipose tissue	N/A	H	65.5±12.6	Coronary Artery Disease	6	Microarray	+	9.25385		Subcutaneous adipose tissue
21603615	The transcriptome of human epicardial, mediastinal and subcutaneous adipose tissues in men with coronary artery disease.	O00141	SGK	Serine/threonine-protein kinase Sgk1	Epicardial adipose tissue	N/A	H	65.5±12.6	Coronary Artery Disease	6	Microarray	+	2.21992		Subcutaneous adipose tissue
21603615	The transcriptome of human epicardial, mediastinal and subcutaneous adipose tissues in men with coronary artery disease.	Q9ULP0	NDRG4	Protein NDRG4	Epicardial adipose tissue	N/A	H	65.5±12.6	Coronary Artery Disease	6	Microarray	+	2.56477		Subcutaneous adipose tissue
21603615	The transcriptome of human epicardial, mediastinal and subcutaneous adipose tissues in men with coronary artery disease.	O00341	SLC1A7	Excitatory amino acid transporter 5	Epicardial adipose tissue	N/A	H	65.5±12.6	Coronary Artery Disease	6	Microarray	+	2.46498		Subcutaneous adipose tissue
21603615	The transcriptome of human epicardial, mediastinal and subcutaneous adipose tissues in men with coronary artery disease.	Q9UHC6	CNTNAP2	Contactin-associated protein-like 2	Epicardial adipose tissue	N/A	H	65.5±12.6	Coronary Artery Disease	6	Microarray	+	3.19504		Subcutaneous adipose tissue
21603615	The transcriptome of human epicardial, mediastinal and subcutaneous adipose tissues in men with coronary artery disease.	P05186	ALPL	Alkaline phosphatase, tissue-nonspecific isozyme	Epicardial adipose tissue	N/A	H	65.5±12.6	Coronary Artery Disease	6	Microarray	+	2.52342		Subcutaneous adipose tissue
21603615	The transcriptome of human epicardial, mediastinal and subcutaneous adipose tissues in men with coronary artery disease.	Q92563	SPOCK2	Testican-2	Epicardial adipose tissue	N/A	H	65.5±12.6	Coronary Artery Disease	6	Microarray	+	2.59439		Subcutaneous adipose tissue
21603615	The transcriptome of human epicardial, mediastinal and subcutaneous adipose tissues in men with coronary artery disease.		LOC652493		Epicardial adipose tissue	N/A	H	65.5±12.6	Coronary Artery Disease	6	Microarray	+	9.89172		Subcutaneous adipose tissue
21603615	The transcriptome of human epicardial, mediastinal and subcutaneous adipose tissues in men with coronary artery disease.		LOC647450		Epicardial adipose tissue	N/A	H	65.5±12.6	Coronary Artery Disease	6	Microarray	+	9.13897		Subcutaneous adipose tissue
21603615	The transcriptome of human epicardial, mediastinal and subcutaneous adipose tissues in men with coronary artery disease.	P06276	BCHE	Cholinesterase	Epicardial adipose tissue	N/A	H	65.5±12.6	Coronary Artery Disease	6	Microarray	+	2.10128		Subcutaneous adipose tissue
21603615	The transcriptome of human epicardial, mediastinal and subcutaneous adipose tissues in men with coronary artery disease.	P01591	IGJ	Immunoglobulin J chain	Epicardial adipose tissue	N/A	H	65.5±12.6	Coronary Artery Disease	6	Microarray	+	7.66236		Subcutaneous adipose tissue
21603615	The transcriptome of human epicardial, mediastinal and subcutaneous adipose tissues in men with coronary artery disease.	P49863	GZMK	Granzyme K	Epicardial adipose tissue	N/A	H	65.5±12.6	Coronary Artery Disease	6	Microarray	+	2.40608		Subcutaneous adipose tissue
21603615	The transcriptome of human epicardial, mediastinal and subcutaneous adipose tissues in men with coronary artery disease.	P16619	CCL3L1	C-C motif chemokine 3-like 1	Epicardial adipose tissue	N/A	H	65.5±12.6	Coronary Artery Disease	6	Microarray	+	2.0592		Subcutaneous adipose tissue
21603615	The transcriptome of human epicardial, mediastinal and subcutaneous adipose tissues in men with coronary artery disease.	Q8WUA8	TSKU	Tsukushin	Epicardial adipose tissue	N/A	H	65.5±12.6	Coronary Artery Disease	6	Microarray	+	2.02604		Subcutaneous adipose tissue
21603615	The transcriptome of human epicardial, mediastinal and subcutaneous adipose tissues in men with coronary artery disease.	P01011	SERPINA3	Alpha-1-antichymotrypsin	Epicardial adipose tissue	N/A	H	65.5±12.6	Coronary Artery Disease	6	Microarray	+	3.58084		Subcutaneous adipose tissue
21603615	The transcriptome of human epicardial, mediastinal and subcutaneous adipose tissues in men with coronary artery disease.	P13501	CCL5	C-C motif chemokine 5	Epicardial adipose tissue	N/A	H	65.5±12.6	Coronary Artery Disease	6	Microarray	+	2.56062		Subcutaneous adipose tissue
21603615	The transcriptome of human epicardial, mediastinal and subcutaneous adipose tissues in men with coronary artery disease.	Q8NHW4	CCL4L2	C-C motif chemokine 4-like	Epicardial adipose tissue	N/A	H	65.5±12.6	Coronary Artery Disease	6	Microarray	+	2.08569		Subcutaneous adipose tissue
21603615	The transcriptome of human epicardial, mediastinal and subcutaneous adipose tissues in men with coronary artery disease.	Q8NHW4	CCL4L1	C-C motif chemokine 4-like	Epicardial adipose tissue	N/A	H	65.5±12.6	Coronary Artery Disease	6	Microarray	+	2.77461		Subcutaneous adipose tissue
21603615	The transcriptome of human epicardial, mediastinal and subcutaneous adipose tissues in men with coronary artery disease.	P35558	PCK1	Phosphoenolpyruvate carboxykinase, cytosolic [GTP]	Epicardial adipose tissue	N/A	H	65.5±12.6	Coronary Artery Disease	6	Microarray	+	2.0403		Subcutaneous adipose tissue
21603615	The transcriptome of human epicardial, mediastinal and subcutaneous adipose tissues in men with coronary artery disease.		LOC646723		Epicardial adipose tissue	N/A	H	65.5±12.6	Coronary Artery Disease	6	Microarray	+	2.51628		Subcutaneous adipose tissue
21603615	The transcriptome of human epicardial, mediastinal and subcutaneous adipose tissues in men with coronary artery disease.	P13671	C6	Complement component C6	Epicardial adipose tissue	N/A	H	65.5±12.6	Coronary Artery Disease	6	Microarray	+	2.08278		Subcutaneous adipose tissue
21603615	The transcriptome of human epicardial, mediastinal and subcutaneous adipose tissues in men with coronary artery disease.	Q86XX4	FRAS1	Extracellular matrix protein FRAS1	Epicardial adipose tissue	N/A	H	65.5±12.6	Coronary Artery Disease	6	Microarray	+	2.01823		Subcutaneous adipose tissue
21603615	The transcriptome of human epicardial, mediastinal and subcutaneous adipose tissues in men with coronary artery disease.		DKFZP586H2123		Epicardial adipose tissue	N/A	H	65.5±12.6	Coronary Artery Disease	6	Microarray	+	2.11285		Subcutaneous adipose tissue
21603615	The transcriptome of human epicardial, mediastinal and subcutaneous adipose tissues in men with coronary artery disease.	P11161	EGR2	E3 SUMO-protein ligase EGR2	Epicardial adipose tissue	N/A	H	65.5±12.6	Coronary Artery Disease	6	Microarray	+	3.17537		Subcutaneous adipose tissue
21603615	The transcriptome of human epicardial, mediastinal and subcutaneous adipose tissues in men with coronary artery disease.	P16619	CCL3L3	C-C motif chemokine 3-like 1	Epicardial adipose tissue	N/A	H	65.5±12.6	Coronary Artery Disease	6	Microarray	+	2.43872		Subcutaneous adipose tissue
21603615	The transcriptome of human epicardial, mediastinal and subcutaneous adipose tissues in men with coronary artery disease.	P20719	HOXA5	Homeobox protein Hox-A5	Epicardial adipose tissue	N/A	H	65.5±12.6	Coronary Artery Disease	6	Microarray	-	0.126782		Subcutaneous adipose tissue
21603615	The transcriptome of human epicardial, mediastinal and subcutaneous adipose tissues in men with coronary artery disease.	Q16517	NNAT	Neuronatin	Epicardial adipose tissue	N/A	H	65.5±12.6	Coronary Artery Disease	6	Microarray	-	0.266117		Subcutaneous adipose tissue
21603615	The transcriptome of human epicardial, mediastinal and subcutaneous adipose tissues in men with coronary artery disease.	Q6ZMI3	GLDN	Gliomedin	Epicardial adipose tissue	N/A	H	65.5±12.6	Coronary Artery Disease	6	Microarray	-	0.382052		Subcutaneous adipose tissue
21603615	The transcriptome of human epicardial, mediastinal and subcutaneous adipose tissues in men with coronary artery disease.	X6R7S7	H19	FERM domain-containing protein 7	Epicardial adipose tissue	N/A	H	65.5±12.6	Coronary Artery Disease	6	Microarray	-	0.461378		Subcutaneous adipose tissue
21603615	The transcriptome of human epicardial, mediastinal and subcutaneous adipose tissues in men with coronary artery disease.	P27338	MAOB	Amine oxidase [flavin-containing] B	Epicardial adipose tissue	N/A	H	65.5±12.6	Coronary Artery Disease	6	Microarray	-	0.479633		Subcutaneous adipose tissue
21603615	The transcriptome of human epicardial, mediastinal and subcutaneous adipose tissues in men with coronary artery disease.	Q16517	NNAT	Neuronatin	Epicardial adipose tissue	N/A	H	65.5±12.6	Coronary Artery Disease	6	Microarray	-	0.124979		Subcutaneous adipose tissue
21603615	The transcriptome of human epicardial, mediastinal and subcutaneous adipose tissues in men with coronary artery disease.	P54821	PRRX1	Paired mesoderm homeobox protein 1	Epicardial adipose tissue	N/A	H	65.5±12.6	Coronary Artery Disease	6	Microarray	-	0.457019		Subcutaneous adipose tissue
21603615	The transcriptome of human epicardial, mediastinal and subcutaneous adipose tissues in men with coronary artery disease.	O43365	HOXA3	Homeobox protein Hox-A3	Epicardial adipose tissue	N/A	H	65.5±12.6	Coronary Artery Disease	6	Microarray	-	0.487391		Subcutaneous adipose tissue
21603615	The transcriptome of human epicardial, mediastinal and subcutaneous adipose tissues in men with coronary artery disease.	O95715	CXCL14	C-X-C motif chemokine 14	Epicardial adipose tissue	N/A	H	65.5±12.6	Coronary Artery Disease	6	Microarray	-	0.123456		Subcutaneous adipose tissue
21603615	The transcriptome of human epicardial, mediastinal and subcutaneous adipose tissues in men with coronary artery disease.		NA		Epicardial adipose tissue	N/A	H	65.5±12.6	Coronary Artery Disease	6	Microarray	-	0.451165		Subcutaneous adipose tissue
21603615	The transcriptome of human epicardial, mediastinal and subcutaneous adipose tissues in men with coronary artery disease.		NA		Epicardial adipose tissue	N/A	H	65.5±12.6	Coronary Artery Disease	6	Microarray	-	0.416752		Subcutaneous adipose tissue
21603615	The transcriptome of human epicardial, mediastinal and subcutaneous adipose tissues in men with coronary artery disease.	P09630	HOXC6	Homeobox protein Hox-C6	Epicardial adipose tissue	N/A	H	65.5±12.6	Coronary Artery Disease	6	Microarray	-	0.0864089		Subcutaneous adipose tissue
21603615	The transcriptome of human epicardial, mediastinal and subcutaneous adipose tissues in men with coronary artery disease.	P09017	HOXC4	Homeobox protein Hox-C4	Epicardial adipose tissue	N/A	H	65.5±12.6	Coronary Artery Disease	6	Microarray	-	0.381273		Subcutaneous adipose tissue
21603615	The transcriptome of human epicardial, mediastinal and subcutaneous adipose tissues in men with coronary artery disease.	Q99811	PRRX2	Paired mesoderm homeobox protein 2	Epicardial adipose tissue	N/A	H	65.5±12.6	Coronary Artery Disease	6	Microarray	-	0.274591		Subcutaneous adipose tissue
21603615	The transcriptome of human epicardial, mediastinal and subcutaneous adipose tissues in men with coronary artery disease.	Q569K4	ZNF533	Zinc finger protein 385B	Epicardial adipose tissue	N/A	H	65.5±12.6	Coronary Artery Disease	6	Microarray	-	0.463896		Subcutaneous adipose tissue
21603615	The transcriptome of human epicardial, mediastinal and subcutaneous adipose tissues in men with coronary artery disease.	Q9BXJ1	C1QTNF1	Complement C1q tumor necrosis factor-related protein 1	Epicardial adipose tissue	N/A	H	65.5±12.6	Coronary Artery Disease	6	Microarray	-	0.468046		Subcutaneous adipose tissue
21603615	The transcriptome of human epicardial, mediastinal and subcutaneous adipose tissues in men with coronary artery disease.	P09067	HOXB5	Homeobox protein Hox-B5	Epicardial adipose tissue	N/A	H	65.5±12.6	Coronary Artery Disease	6	Microarray	-	0.359923		Subcutaneous adipose tissue
21603615	The transcriptome of human epicardial, mediastinal and subcutaneous adipose tissues in men with coronary artery disease.	Q96R05	RBP7	Retinoid-binding protein 7	Epicardial adipose tissue	N/A	H	65.5±12.6	Coronary Artery Disease	6	Microarray	-	0.311758		Subcutaneous adipose tissue
21603615	The transcriptome of human epicardial, mediastinal and subcutaneous adipose tissues in men with coronary artery disease.	P17481	HOXB8	Homeobox protein Hox-B8	Epicardial adipose tissue	N/A	H	65.5±12.6	Coronary Artery Disease	6	Microarray	-	0.230058		Subcutaneous adipose tissue
21603615	The transcriptome of human epicardial, mediastinal and subcutaneous adipose tissues in men with coronary artery disease.	P24387	CRHBP	Corticotropin-releasing factor-binding protein	Epicardial adipose tissue	N/A	H	65.5±12.6	Coronary Artery Disease	6	Microarray	-	0.377735		Subcutaneous adipose tissue
21603615	The transcriptome of human epicardial, mediastinal and subcutaneous adipose tissues in men with coronary artery disease.	Q8TDD5	MCOLN3	Mucolipin-3	Epicardial adipose tissue	N/A	H	65.5±12.6	Coronary Artery Disease	6	Microarray	-	0.364334		Subcutaneous adipose tissue
21603615	The transcriptome of human epicardial, mediastinal and subcutaneous adipose tissues in men with coronary artery disease.		LOC399888		Epicardial adipose tissue	N/A	H	65.5±12.6	Coronary Artery Disease	6	Microarray	-	0.271956		Subcutaneous adipose tissue
21603615	The transcriptome of human epicardial, mediastinal and subcutaneous adipose tissues in men with coronary artery disease.	Q15661	TPSAB1	Tryptase alpha/beta-1	Epicardial adipose tissue	N/A	H	65.5±12.6	Coronary Artery Disease	6	Microarray	-	0.385255		Subcutaneous adipose tissue
21603615	The transcriptome of human epicardial, mediastinal and subcutaneous adipose tissues in men with coronary artery disease.	P08913	ADRA2A	Alpha-2A adrenergic receptor	Epicardial adipose tissue	N/A	H	65.5±12.6	Coronary Artery Disease	6	Microarray	-	0.476858		Subcutaneous adipose tissue
21603615	The transcriptome of human epicardial, mediastinal and subcutaneous adipose tissues in men with coronary artery disease.	P31273	HOXC8	Homeobox protein Hox-C8	Epicardial adipose tissue	N/A	H	65.5±12.6	Coronary Artery Disease	6	Microarray	-	0.149504		Subcutaneous adipose tissue
21603615	The transcriptome of human epicardial, mediastinal and subcutaneous adipose tissues in men with coronary artery disease.	P55107	GDF10	Growth/differentiation factor 10	Epicardial adipose tissue	N/A	H	65.5±12.6	Coronary Artery Disease	6	Microarray	-	0.262649		Subcutaneous adipose tissue
21603615	The transcriptome of human epicardial, mediastinal and subcutaneous adipose tissues in men with coronary artery disease.	P29536	LMOD1	Leiomodin-1	Epicardial adipose tissue	N/A	H	65.5±12.6	Coronary Artery Disease	6	Microarray	-	0.470084		Subcutaneous adipose tissue
21603615	The transcriptome of human epicardial, mediastinal and subcutaneous adipose tissues in men with coronary artery disease.	Q15761	NPY5R	Neuropeptide Y receptor type 5	Epicardial adipose tissue	N/A	H	65.5±12.6	Coronary Artery Disease	6	Microarray	-	0.312691		Subcutaneous adipose tissue
21603615	The transcriptome of human epicardial, mediastinal and subcutaneous adipose tissues in men with coronary artery disease.	Q7Z5P4	HSD17B13	17-beta-hydroxysteroid dehydrogenase 13	Epicardial adipose tissue	N/A	H	65.5±12.6	Coronary Artery Disease	6	Microarray	-	0.342473		Subcutaneous adipose tissue
21603615	The transcriptome of human epicardial, mediastinal and subcutaneous adipose tissues in men with coronary artery disease.		LOC440928		Epicardial adipose tissue	N/A	H	65.5±12.6	Coronary Artery Disease	6	Microarray	-	0.325626		Subcutaneous adipose tissue
21603615	The transcriptome of human epicardial, mediastinal and subcutaneous adipose tissues in men with coronary artery disease.	Q7Z5P4	HSD17B13	17-beta-hydroxysteroid dehydrogenase 13	Epicardial adipose tissue	N/A	H	65.5±12.6	Coronary Artery Disease	6	Microarray	-	0.235994		Subcutaneous adipose tissue
21603615	The transcriptome of human epicardial, mediastinal and subcutaneous adipose tissues in men with coronary artery disease.	Q6UXB8	PI16	Peptidase inhibitor 16	Epicardial adipose tissue	N/A	H	65.5±12.6	Coronary Artery Disease	6	Microarray	-	0.357309		Subcutaneous adipose tissue
21603615	The transcriptome of human epicardial, mediastinal and subcutaneous adipose tissues in men with coronary artery disease.		RN7SK		Epicardial adipose tissue	N/A	H	65.5±12.6	Coronary Artery Disease	6	Microarray	-	0.102869		Subcutaneous adipose tissue
21603615	The transcriptome of human epicardial, mediastinal and subcutaneous adipose tissues in men with coronary artery disease.	P31267	HOXA6	Homeobox protein Hox-A6	Epicardial adipose tissue	N/A	H	65.5±12.6	Coronary Artery Disease	6	Microarray	-	0.408498		Subcutaneous adipose tissue
21603615	The transcriptome of human epicardial, mediastinal and subcutaneous adipose tissues in men with coronary artery disease.	Q68BL8	OLFML2B	Olfactomedin-like protein 2B	Epicardial adipose tissue	N/A	H	65.5±12.6	Coronary Artery Disease	6	Microarray	-	0.421425		Subcutaneous adipose tissue
21603615	The transcriptome of human epicardial, mediastinal and subcutaneous adipose tissues in men with coronary artery disease.	Q96CG8	CTHRC1	Collagen triple helix repeat-containing protein 1	Epicardial adipose tissue	N/A	H	65.5±12.6	Coronary Artery Disease	6	Microarray	-	0.189783		Subcutaneous adipose tissue
21603615	The transcriptome of human epicardial, mediastinal and subcutaneous adipose tissues in men with coronary artery disease.	P09629	HOXB7	Homeobox protein Hox-B7	Epicardial adipose tissue	N/A	H	65.5±12.6	Coronary Artery Disease	6	Microarray	-	0.210924		Subcutaneous adipose tissue
21603615	The transcriptome of human epicardial, mediastinal and subcutaneous adipose tissues in men with coronary artery disease.	O95263	PDE8B	High affinity cAMP-specific and IBMX-insensitive 3',5'-cyclic phosphodiesterase 8B	Epicardial adipose tissue	N/A	H	65.5±12.6	Coronary Artery Disease	6	Microarray	-	0.371001		Subcutaneous adipose tissue
21603615	The transcriptome of human epicardial, mediastinal and subcutaneous adipose tissues in men with coronary artery disease.	P31260	HOXA10	Homeobox protein Hox-A10	Epicardial adipose tissue	N/A	H	65.5±12.6	Coronary Artery Disease	6	Microarray	-	0.336346		Subcutaneous adipose tissue
21603615	The transcriptome of human epicardial, mediastinal and subcutaneous adipose tissues in men with coronary artery disease.	Q9BZI1	IRX2	Iroquois-class homeodomain protein IRX-2	Epicardial adipose tissue	N/A	H	65.5±12.6	Coronary Artery Disease	6	Microarray	-	0.460971		Subcutaneous adipose tissue
21603615	The transcriptome of human epicardial, mediastinal and subcutaneous adipose tissues in men with coronary artery disease.	Q96CG8	CTHRC1	Collagen triple helix repeat-containing protein 1	Epicardial adipose tissue	N/A	H	65.5±12.6	Coronary Artery Disease	6	Microarray	-	0.235691		Subcutaneous adipose tissue
21603615	The transcriptome of human epicardial, mediastinal and subcutaneous adipose tissues in men with coronary artery disease.	Q8TDD5	MCOLN3	Mucolipin-3	Epicardial adipose tissue	N/A	H	65.5±12.6	Coronary Artery Disease	6	Microarray	-	0.45845		Subcutaneous adipose tissue
21603615	The transcriptome of human epicardial, mediastinal and subcutaneous adipose tissues in men with coronary artery disease.	Q8N3T1	GALNTL2	Polypeptide N-acetylgalactosaminyltransferase 15	Epicardial adipose tissue	N/A	H	65.5±12.6	Coronary Artery Disease	6	Microarray	-	0.336898		Subcutaneous adipose tissue
21603615	The transcriptome of human epicardial, mediastinal and subcutaneous adipose tissues in men with coronary artery disease.	P26447	S100A4	Protein S100-A4	Epicardial adipose tissue	N/A	H	65.5±12.6	Coronary Artery Disease	6	Microarray	-	0.489169		Subcutaneous adipose tissue
21603615	The transcriptome of human epicardial, mediastinal and subcutaneous adipose tissues in men with coronary artery disease.	P31269	HOXA9	Homeobox protein Hox-A9	Epicardial adipose tissue	N/A	H	65.5±12.6	Coronary Artery Disease	6	Microarray	-	0.289378		Subcutaneous adipose tissue
21603615	The transcriptome of human epicardial, mediastinal and subcutaneous adipose tissues in men with coronary artery disease.	P51654	GPC3	Glypican-3	Epicardial adipose tissue	N/A	H	65.5±12.6	Coronary Artery Disease	6	Microarray	-	0.470461		Subcutaneous adipose tissue
21603615	The transcriptome of human epicardial, mediastinal and subcutaneous adipose tissues in men with coronary artery disease.	Q15672	TWIST1	Twist-related protein 1	Epicardial adipose tissue	N/A	H	65.5±12.6	Coronary Artery Disease	6	Microarray	-	0.422413		Subcutaneous adipose tissue
21603615	The transcriptome of human epicardial, mediastinal and subcutaneous adipose tissues in men with coronary artery disease.	Q5ZPR3	CD276	CD276 antigen	Epicardial adipose tissue	N/A	H	65.5±12.6	Coronary Artery Disease	6	Microarray	-	0.489531		Subcutaneous adipose tissue
21603615	The transcriptome of human epicardial, mediastinal and subcutaneous adipose tissues in men with coronary artery disease.	P17936	IGFBP3	Insulin-like growth factor-binding protein 3	Epicardial adipose tissue	N/A	H	65.5±12.6	Coronary Artery Disease	6	Microarray	-	0.493019		Subcutaneous adipose tissue
21603615	The transcriptome of human epicardial, mediastinal and subcutaneous adipose tissues in men with coronary artery disease.	Q9H2S6	TNMD	Tenomodulin	Epicardial adipose tissue	N/A	H	65.5±12.6	Coronary Artery Disease	6	Microarray	-	0.343193		Subcutaneous adipose tissue
21603615	The transcriptome of human epicardial, mediastinal and subcutaneous adipose tissues in men with coronary artery disease.	Q9UD71	PPP1R1B	Protein phosphatase 1 regulatory subunit 1B	Epicardial adipose tissue	N/A	H	65.5±12.6	Coronary Artery Disease	6	Microarray	-	0.272171		Subcutaneous adipose tissue
21603615	The transcriptome of human epicardial, mediastinal and subcutaneous adipose tissues in men with coronary artery disease.	Q9BZQ4	NMNAT2	Nicotinamide/nicotinic acid mononucleotide adenylyltransferase 2	Epicardial adipose tissue	N/A	H	65.5±12.6	Coronary Artery Disease	6	Microarray	-	0.487405		Subcutaneous adipose tissue
21603615	The transcriptome of human epicardial, mediastinal and subcutaneous adipose tissues in men with coronary artery disease.		NA		Epicardial adipose tissue	N/A	H	65.5±12.6	Coronary Artery Disease	6	Microarray	-	0.424033		Subcutaneous adipose tissue
21603615	The transcriptome of human epicardial, mediastinal and subcutaneous adipose tissues in men with coronary artery disease.	Q6PEY2	TUBA3E	Tubulin alpha-3E chain	Epicardial adipose tissue	N/A	H	65.5±12.6	Coronary Artery Disease	6	Microarray	-	0.491197		Subcutaneous adipose tissue
21603615	The transcriptome of human epicardial, mediastinal and subcutaneous adipose tissues in men with coronary artery disease.	O60437	PPL	Periplakin	Epicardial adipose tissue	N/A	H	65.5±12.6	Coronary Artery Disease	6	Microarray	-	0.280263		Subcutaneous adipose tissue
21603615	The transcriptome of human epicardial, mediastinal and subcutaneous adipose tissues in men with coronary artery disease.	P26447	S100A4	Protein S100-A4	Epicardial adipose tissue	N/A	H	65.5±12.6	Coronary Artery Disease	6	Microarray	-	0.485581		Subcutaneous adipose tissue
21603615	The transcriptome of human epicardial, mediastinal and subcutaneous adipose tissues in men with coronary artery disease.		SNORD13		Epicardial adipose tissue	N/A	H	65.5±12.6	Coronary Artery Disease	6	Microarray	-	0.398034		Subcutaneous adipose tissue
21603615	The transcriptome of human epicardial, mediastinal and subcutaneous adipose tissues in men with coronary artery disease.	P02461	COL3A1	Collagen alpha-1(III) chain	Epicardial adipose tissue	N/A	H	65.5±12.6	Coronary Artery Disease	6	Microarray	-	0.429479		Subcutaneous adipose tissue
21603615	The transcriptome of human epicardial, mediastinal and subcutaneous adipose tissues in men with coronary artery disease.	Q6ZMN7	PDZRN4	PDZ domain-containing RING finger protein 4	Epicardial adipose tissue	N/A	H	65.5±12.6	Coronary Artery Disease	6	Microarray	-	0.349319		Subcutaneous adipose tissue
21603615	The transcriptome of human epicardial, mediastinal and subcutaneous adipose tissues in men with coronary artery disease.	Q99715	COL12A1	Collagen alpha-1(XII) chain	Epicardial adipose tissue	N/A	H	65.5±12.6	Coronary Artery Disease	6	Microarray	-	0.446421		Subcutaneous adipose tissue
21603615	The transcriptome of human epicardial, mediastinal and subcutaneous adipose tissues in men with coronary artery disease.	Q6FHJ7	SFRP4	Secreted frizzled-related protein 4	Epicardial adipose tissue	N/A	H	65.5±12.6	Coronary Artery Disease	6	Microarray	-	0.436356		Subcutaneous adipose tissue
21603615	The transcriptome of human epicardial, mediastinal and subcutaneous adipose tissues in men with coronary artery disease.		RN7SK		Epicardial adipose tissue	N/A	H	65.5±12.6	Coronary Artery Disease	6	Microarray	-	0.185442		Subcutaneous adipose tissue
21603615	The transcriptome of human epicardial, mediastinal and subcutaneous adipose tissues in men with coronary artery disease.	P31274	HOXC9	Homeobox protein Hox-C9	Epicardial adipose tissue	N/A	H	65.5±12.6	Coronary Artery Disease	6	Microarray	-	0.4858		Subcutaneous adipose tissue
21603615	The transcriptome of human epicardial, mediastinal and subcutaneous adipose tissues in men with coronary artery disease.	Q9NPH5	NOX4	NADPH oxidase 4	Epicardial adipose tissue	N/A	H	65.5±12.6	Coronary Artery Disease	6	Microarray	-	0.437521		Subcutaneous adipose tissue
21603615	The transcriptome of human epicardial, mediastinal and subcutaneous adipose tissues in men with coronary artery disease.	Q16620	NTRK2	BDNF/NT-3 growth factors receptor	Epicardial adipose tissue	N/A	H	65.5±12.6	Coronary Artery Disease	6	Microarray	-	0.486982		Subcutaneous adipose tissue
21603615	The transcriptome of human epicardial, mediastinal and subcutaneous adipose tissues in men with coronary artery disease.	Q9BXW4	MAP1LC3C	Microtubule-associated proteins 1A/1B light chain 3C	Epicardial adipose tissue	N/A	H	65.5±12.6	Coronary Artery Disease	6	Microarray	-	0.491547		Subcutaneous adipose tissue
21603615	The transcriptome of human epicardial, mediastinal and subcutaneous adipose tissues in men with coronary artery disease.	P02452	COL1A1	Collagen alpha-1(I) chain	Epicardial adipose tissue	N/A	H	65.5±12.6	Coronary Artery Disease	6	Microarray	-	0.339857		Subcutaneous adipose tissue
21603615	The transcriptome of human epicardial, mediastinal and subcutaneous adipose tissues in men with coronary artery disease.	Q06278	AOX1	Aldehyde oxidase	Epicardial adipose tissue	N/A	H	65.5±12.6	Coronary Artery Disease	6	Microarray	-	0.453477		Subcutaneous adipose tissue
21603615	The transcriptome of human epicardial, mediastinal and subcutaneous adipose tissues in men with coronary artery disease.	Q15198	PDGFRL	Platelet-derived growth factor receptor-like protein	Epicardial adipose tissue	N/A	H	65.5±12.6	Coronary Artery Disease	6	Microarray	-	0.465392		Subcutaneous adipose tissue
21603615	The transcriptome of human epicardial, mediastinal and subcutaneous adipose tissues in men with coronary artery disease.	O76076	WISP2	WNT1-inducible-signaling pathway protein 2	Epicardial adipose tissue	N/A	H	65.5±12.6	Coronary Artery Disease	6	Microarray	-	0.360005		Subcutaneous adipose tissue
21603615	The transcriptome of human epicardial, mediastinal and subcutaneous adipose tissues in men with coronary artery disease.	Q6UXG3	CD300LG	CMRF35-like molecule 9	Epicardial adipose tissue	N/A	H	65.5±12.6	Coronary Artery Disease	6	Microarray	-	0.438426		Subcutaneous adipose tissue
21603615	The transcriptome of human epicardial, mediastinal and subcutaneous adipose tissues in men with coronary artery disease.	Q92823	NRCAM	Neuronal cell adhesion molecule	Epicardial adipose tissue	N/A	H	65.5±12.6	Coronary Artery Disease	6	Microarray	-	0.361489		Subcutaneous adipose tissue
21603615	The transcriptome of human epicardial, mediastinal and subcutaneous adipose tissues in men with coronary artery disease.		NA		Epicardial adipose tissue	N/A	H	65.5±12.6	Coronary Artery Disease	6	Microarray	-	0.477705		Subcutaneous adipose tissue
21603615	The transcriptome of human epicardial, mediastinal and subcutaneous adipose tissues in men with coronary artery disease.	P43235	CTSK	Cathepsin K	Epicardial adipose tissue	N/A	H	65.5±12.6	Coronary Artery Disease	6	Microarray	-	0.414557		Subcutaneous adipose tissue
21603615	The transcriptome of human epicardial, mediastinal and subcutaneous adipose tissues in men with coronary artery disease.	P05452	CLEC3B	Tetranectin	Epicardial adipose tissue	N/A	H	65.5±12.6	Coronary Artery Disease	6	Microarray	-	0.477496		Subcutaneous adipose tissue
21603615	The transcriptome of human epicardial, mediastinal and subcutaneous adipose tissues in men with coronary artery disease.	Q99985	SEMA3C	Semaphorin-3C	Epicardial adipose tissue	N/A	H	65.5±12.6	Coronary Artery Disease	6	Microarray	-	0.456958		Subcutaneous adipose tissue
21603615	The transcriptome of human epicardial, mediastinal and subcutaneous adipose tissues in men with coronary artery disease.	Q8IVF2	C14orf78	Protein AHNAK2	Epicardial adipose tissue	N/A	H	65.5±12.6	Coronary Artery Disease	6	Microarray	-	0.339962		Subcutaneous adipose tissue
21603615	The transcriptome of human epicardial, mediastinal and subcutaneous adipose tissues in men with coronary artery disease.	Q15661	TPSAB1	Tryptase alpha/beta-1	Epicardial adipose tissue	N/A	H	65.5±12.6	Coronary Artery Disease	6	Microarray	-	0.395157		Subcutaneous adipose tissue
21603615	The transcriptome of human epicardial, mediastinal and subcutaneous adipose tissues in men with coronary artery disease.	P08311	CTSG	Cathepsin G	Epicardial adipose tissue	N/A	H	65.5±12.6	Coronary Artery Disease	6	Microarray	-	0.412219		Subcutaneous adipose tissue
21603615	The transcriptome of human epicardial, mediastinal and subcutaneous adipose tissues in men with coronary artery disease.	Q9NTK1	C10orf10	Protein DEPP1	Epicardial adipose tissue	N/A	H	65.5±12.6	Coronary Artery Disease	6	Microarray	-	0.459349		Subcutaneous adipose tissue
21603615	The transcriptome of human epicardial, mediastinal and subcutaneous adipose tissues in men with coronary artery disease.	Q32KU9	MUSTN1	Musculoskeletal embryonic nuclear protein 1	Epicardial adipose tissue	N/A	H	65.5±12.6	Coronary Artery Disease	6	Microarray	-	0.458838		Subcutaneous adipose tissue
21603615	The transcriptome of human epicardial, mediastinal and subcutaneous adipose tissues in men with coronary artery disease.	P42772	CDKN2B	Cyclin-dependent kinase 4 inhibitor B	Epicardial adipose tissue	N/A	H	65.5±12.6	Coronary Artery Disease	6	Microarray	-	0.471923		Subcutaneous adipose tissue
21603615	The transcriptome of human epicardial, mediastinal and subcutaneous adipose tissues in men with coronary artery disease.	P02042	HBD	Hemoglobin subunit delta	Epicardial adipose tissue	N/A	H	65.5±12.6	Coronary Artery Disease	6	Microarray	-	0.21807		Subcutaneous adipose tissue
21603615	The transcriptome of human epicardial, mediastinal and subcutaneous adipose tissues in men with coronary artery disease.	Q9BQI4	CCDC3	Coiled-coil domain-containing protein 3	Epicardial adipose tissue	N/A	H	65.5±12.6	Coronary Artery Disease	6	Microarray	-	0.445471		Subcutaneous adipose tissue
21603615	The transcriptome of human epicardial, mediastinal and subcutaneous adipose tissues in men with coronary artery disease.	P80188	LCN2	Neutrophil gelatinase-associated lipocalin	Epicardial adipose tissue	N/A	H	65.5±12.6	Coronary Artery Disease	6	Microarray	-	0.395218		Subcutaneous adipose tissue
21603615	The transcriptome of human epicardial, mediastinal and subcutaneous adipose tissues in men with coronary artery disease.	P08123	COL1A2	Collagen alpha-2(I) chain	Epicardial adipose tissue	N/A	H	65.5±12.6	Coronary Artery Disease	6	Microarray	-	0.417631		Subcutaneous adipose tissue
21603615	The transcriptome of human epicardial, mediastinal and subcutaneous adipose tissues in men with coronary artery disease.		LOC285016		Epicardial adipose tissue	N/A	H	65.5±12.6	Coronary Artery Disease	6	Microarray	-	0.49763		Subcutaneous adipose tissue
21603615	The transcriptome of human epicardial, mediastinal and subcutaneous adipose tissues in men with coronary artery disease.	Q9UFD9	KIAA1666	RIMS-binding protein 3A	Epicardial adipose tissue	N/A	H	65.5±12.6	Coronary Artery Disease	6	Microarray	-	0.437948		Subcutaneous adipose tissue
21603615	The transcriptome of human epicardial, mediastinal and subcutaneous adipose tissues in men with coronary artery disease.	Q96NY7	CLIC6	Chloride intracellular channel protein 6	Epicardial adipose tissue	N/A	H	65.5±12.6	Coronary Artery Disease	6	Microarray	-	0.405471		Subcutaneous adipose tissue
21603615	The transcriptome of human epicardial, mediastinal and subcutaneous adipose tissues in men with coronary artery disease.	Q92823	NRCAM	Neuronal cell adhesion molecule	Epicardial adipose tissue	N/A	H	65.5±12.6	Coronary Artery Disease	6	Microarray	-	0.475659		Subcutaneous adipose tissue
21603615	The transcriptome of human epicardial, mediastinal and subcutaneous adipose tissues in men with coronary artery disease.	P20815	CYP3A5	Cytochrome P450 3A5	Epicardial adipose tissue	N/A	H	65.5±12.6	Coronary Artery Disease	6	Microarray	-	0.484648		Subcutaneous adipose tissue
21603615	The transcriptome of human epicardial, mediastinal and subcutaneous adipose tissues in men with coronary artery disease.		LOC728358		Epicardial adipose tissue	N/A	H	65.5±12.6	Coronary Artery Disease	6	Microarray	-	0.223447		Subcutaneous adipose tissue
21603615	The transcriptome of human epicardial, mediastinal and subcutaneous adipose tissues in men with coronary artery disease.	P08246	ELA2	Neutrophil elastase	Epicardial adipose tissue	N/A	H	65.5±12.6	Coronary Artery Disease	6	Microarray	-	0.455896		Subcutaneous adipose tissue
21603615	The transcriptome of human epicardial, mediastinal and subcutaneous adipose tissues in men with coronary artery disease.		LOC728358		Epicardial adipose tissue	N/A	H	65.5±12.6	Coronary Artery Disease	6	Microarray	-	0.216695		Subcutaneous adipose tissue
21603615	The transcriptome of human epicardial, mediastinal and subcutaneous adipose tissues in men with coronary artery disease.	P35749	MYH11	Myosin-11	Epicardial adipose tissue	N/A	H	65.5±12.6	Coronary Artery Disease	6	Microarray	-	0.397798		Subcutaneous adipose tissue
21603615	The transcriptome of human epicardial, mediastinal and subcutaneous adipose tissues in men with coronary artery disease.		LOC653600		Epicardial adipose tissue	N/A	H	65.5±12.6	Coronary Artery Disease	6	Microarray	-	0.333901		Subcutaneous adipose tissue
21603615	The transcriptome of human epicardial, mediastinal and subcutaneous adipose tissues in men with coronary artery disease.	Q13361	MFAP5	Microfibrillar-associated protein 5	Epicardial adipose tissue	N/A	H	65.5±12.6	Coronary Artery Disease	6	Microarray	-	0.444252		Subcutaneous adipose tissue
21603615	The transcriptome of human epicardial, mediastinal and subcutaneous adipose tissues in men with coronary artery disease.	Q9NZD4	ERAF	Alpha-hemoglobin-stabilizing protein	Epicardial adipose tissue	N/A	H	65.5±12.6	Coronary Artery Disease	6	Microarray	-	0.360128		Subcutaneous adipose tissue
21603615	The transcriptome of human epicardial, mediastinal and subcutaneous adipose tissues in men with coronary artery disease.	Q6B0K9	HBM	Hemoglobin subunit mu	Epicardial adipose tissue	N/A	H	65.5±12.6	Coronary Artery Disease	6	Microarray	-	0.425303		Subcutaneous adipose tissue
21603615	The transcriptome of human epicardial, mediastinal and subcutaneous adipose tissues in men with coronary artery disease.	P42772	CDKN2B	Cyclin-dependent kinase 4 inhibitor B	Epicardial adipose tissue	N/A	H	65.5±12.6	Coronary Artery Disease	6	Microarray	-	0.475214		Subcutaneous adipose tissue
21603615	The transcriptome of human epicardial, mediastinal and subcutaneous adipose tissues in men with coronary artery disease.	P63267	ACTG2	Actin, gamma-enteric smooth muscle	Epicardial adipose tissue	N/A	H	65.5±12.6	Coronary Artery Disease	6	Microarray	-	0.169837		Subcutaneous adipose tissue
21603615	The transcriptome of human epicardial, mediastinal and subcutaneous adipose tissues in men with coronary artery disease.	P59666	DEFA3	Neutrophil defensin 3	Epicardial adipose tissue	N/A	H	65.5±12.6	Coronary Artery Disease	6	Microarray	-	0.217698		Subcutaneous adipose tissue
21603615	The transcriptome of human epicardial, mediastinal and subcutaneous adipose tissues in men with coronary artery disease.		LOC728358		Epicardial adipose tissue	N/A	H	65.5±12.6	Coronary Artery Disease	6	Microarray	-	0.234494		Subcutaneous adipose tissue
21603615	The transcriptome of human epicardial, mediastinal and subcutaneous adipose tissues in men with coronary artery disease.	Q9Y5R5	DMRT2	Doublesex- and mab-3-related transcription factor 2	Epicardial adipose tissue	N/A	H	65.5±12.6	Coronary Artery Disease	6	Microarray	-	0.271757		Subcutaneous adipose tissue
21603615	The transcriptome of human epicardial, mediastinal and subcutaneous adipose tissues in men with coronary artery disease.	P59665	DEFA1	Neutrophil defensin 1	Epicardial adipose tissue	N/A	H	65.5±12.6	Coronary Artery Disease	6	Microarray	-	0.191501		Subcutaneous adipose tissue
21603615	The transcriptome of human epicardial, mediastinal and subcutaneous adipose tissues in men with coronary artery disease.	P28360	MSX1	Homeobox protein MSX-1	Epicardial adipose tissue	N/A	H	65.5±12.6	Coronary Artery Disease	6	Microarray	-	0.496153		Subcutaneous adipose tissue
21603615	The transcriptome of human epicardial, mediastinal and subcutaneous adipose tissues in men with coronary artery disease.	P49913	CAMP	Cathelicidin antimicrobial peptide	Epicardial adipose tissue	N/A	H	65.5±12.6	Coronary Artery Disease	6	Microarray	-	0.36877		Subcutaneous adipose tissue
21603615	The transcriptome of human epicardial, mediastinal and subcutaneous adipose tissues in men with coronary artery disease.	P49418	AMPH	Amphiphysin	Epicardial adipose tissue	N/A	H	65.5±12.6	Coronary Artery Disease	6	Microarray	-	0.435154		Subcutaneous adipose tissue
21603615	The transcriptome of human epicardial, mediastinal and subcutaneous adipose tissues in men with coronary artery disease.	P35749	MYH11	Myosin-11	Epicardial adipose tissue	N/A	H	65.5±12.6	Coronary Artery Disease	6	Microarray	-	0.366629		Subcutaneous adipose tissue
21603615	The transcriptome of human epicardial, mediastinal and subcutaneous adipose tissues in men with coronary artery disease.	P69905	HBA2	Hemoglobin subunit alpha	Epicardial adipose tissue	N/A	H	65.5±12.6	Coronary Artery Disease	6	Microarray	-	0.456119		Subcutaneous adipose tissue
21603615	The transcriptome of human epicardial, mediastinal and subcutaneous adipose tissues in men with coronary artery disease.	P22557	ALAS2	5-aminolevulinate synthase, erythroid-specific, mitochondrial	Epicardial adipose tissue	N/A	H	65.5±12.6	Coronary Artery Disease	6	Microarray	-	0.337955		Subcutaneous adipose tissue
21603615	The transcriptome of human epicardial, mediastinal and subcutaneous adipose tissues in men with coronary artery disease.	Q05682	CALD1	Caldesmon	Epicardial adipose tissue	N/A	H	65.5±12.6	Coronary Artery Disease	6	Microarray	-	0.483674		Subcutaneous adipose tissue
21603615	The transcriptome of human epicardial, mediastinal and subcutaneous adipose tissues in men with coronary artery disease.	P12838	DEFA4	Neutrophil defensin 4	Epicardial adipose tissue	N/A	H	65.5±12.6	Coronary Artery Disease	6	Microarray	-	0.484202		Subcutaneous adipose tissue
21603615	The transcriptome of human epicardial, mediastinal and subcutaneous adipose tissues in men with coronary artery disease.	P00915	CA1	Carbonic anhydrase 1	Epicardial adipose tissue	N/A	H	65.5±12.6	Coronary Artery Disease	6	Microarray	-	0.469825		Subcutaneous adipose tissue
21645024	Coronary artery disease is associated with higher epicardial retinol-binding protein 4 (RBP4) and lower glucose transporter (GLUT) 4 levels in epicardial and subcutaneous adipose tissue.	P02753	RBP4	Retinol-binding protein 4	Epicardial adipose tissue	Upper region of the right ventricle	H	74±2.5	Coronary Artery Disease	10	Western Blot	+		0.039	Epicardial adipose tissue
21645024	Coronary artery disease is associated with higher epicardial retinol-binding protein 4 (RBP4) and lower glucose transporter (GLUT) 4 levels in epicardial and subcutaneous adipose tissue.	P14672	GLUT4	Solute carrier family 2, facilitated glucose transporter member 4	Epicardial adipose tissue	Upper region of the right ventricle	H	68±1.9	Coronary Artery Disease	18	RT-PCR	-		0.012	Epicardial adipose tissue
21679057	Depot-specific overexpression of proinflammatory, redox, endothelial cell, and angiogenic genes in epicardial fat adjacent to severe stable coronary atherosclerosis.	P10145	IL-8	Interleukin-8	Epicardial adipose tissue	Upper region of the right ventricle	H	66.9±2.6	Coronary Artery Disease	12-14	RT-PCR	+	<0.05	4.10±1.08	Epicardial adipose tissue
21679057	Depot-specific overexpression of proinflammatory, redox, endothelial cell, and angiogenic genes in epicardial fat adjacent to severe stable coronary atherosclerosis.	Q13291	CD150/SLAM	Signaling lymphocytic activation molecule	Epicardial adipose tissue	Upper region of the right ventricle	H	66.9±2.6	Coronary Artery Disease	12-14	RT-PCR	+	<0.01	3.90±0.94	Epicardial adipose tissue
21679057	Depot-specific overexpression of proinflammatory, redox, endothelial cell, and angiogenic genes in epicardial fat adjacent to severe stable coronary atherosclerosis.	P41279	Tpl2 (MAP3K8/Cot1)	Mitogen-activated protein kinase kinase kinase 8	Epicardial adipose tissue	Upper region of the right ventricle	H	66.9±2.6	Coronary Artery Disease	12-14	RT-PCR	+	<0.001	3.58±0.54	Epicardial adipose tissue
21679057	Depot-specific overexpression of proinflammatory, redox, endothelial cell, and angiogenic genes in epicardial fat adjacent to severe stable coronary atherosclerosis.	P05362	ICAM-1	Intercellular adhesion molecule 1	Epicardial adipose tissue	Upper region of the right ventricle	H	66.9±2.6	Coronary Artery Disease	12-14	RT-PCR	+	<0.005	3.35±0.85	Epicardial adipose tissue
21679057	Depot-specific overexpression of proinflammatory, redox, endothelial cell, and angiogenic genes in epicardial fat adjacent to severe stable coronary atherosclerosis.	Q86VB7	CD163	Scavenger receptor cysteine-rich type 1 protein M130	Epicardial adipose tissue	Upper region of the right ventricle	H	66.9±2.6	Coronary Artery Disease	12-14	RT-PCR	+	<0.005	3.30±0.89	Epicardial adipose tissue
21679057	Depot-specific overexpression of proinflammatory, redox, endothelial cell, and angiogenic genes in epicardial fat adjacent to severe stable coronary atherosclerosis.	P13500	MCP1/CCL2	C-C motif chemokine 2	Epicardial adipose tissue	Upper region of the right ventricle	H	66.9±2.6	Coronary Artery Disease	12-14	RT-PCR	+	<0.005	3.10±0.62	Epicardial adipose tissue
21679057	Depot-specific overexpression of proinflammatory, redox, endothelial cell, and angiogenic genes in epicardial fat adjacent to severe stable coronary atherosclerosis.	P22897	CD206/MRC1	Macrophage mannose receptor 1	Epicardial adipose tissue	Upper region of the right ventricle	H	66.9±2.6	Coronary Artery Disease	12-14	RT-PCR	+	<0.01	3.00±0.63	Epicardial adipose tissue
21679057	Depot-specific overexpression of proinflammatory, redox, endothelial cell, and angiogenic genes in epicardial fat adjacent to severe stable coronary atherosclerosis.	P41597	CC chemokine receptor 2 (CCR2)	C-C chemokine receptor type 2	Epicardial adipose tissue	Upper region of the right ventricle	H	66.9±2.6	Coronary Artery Disease	12-14	RT-PCR	+	<0.005	2.75±0.62	Epicardial adipose tissue
21679057	Depot-specific overexpression of proinflammatory, redox, endothelial cell, and angiogenic genes in epicardial fat adjacent to severe stable coronary atherosclerosis.	P80188	Lipocalin-2	Neutrophil gelatinase-associated lipocalin	Epicardial adipose tissue	Upper region of the right ventricle	H	66.9±2.6	Coronary Artery Disease	12-14	RT-PCR	+	<0.05	2.50±0.70	Epicardial adipose tissue
21679057	Depot-specific overexpression of proinflammatory, redox, endothelial cell, and angiogenic genes in epicardial fat adjacent to severe stable coronary atherosclerosis.	P34810	CD68	Macrosialin	Epicardial adipose tissue	Upper region of the right ventricle	H	66.9±2.6	Coronary Artery Disease	12-14	RT-PCR	+	<0.01	2.33±0.36	Epicardial adipose tissue
21679057	Depot-specific overexpression of proinflammatory, redox, endothelial cell, and angiogenic genes in epicardial fat adjacent to severe stable coronary atherosclerosis.	P09917	5-lipoxygenase	Arachidonate 5-lipoxygenase	Epicardial adipose tissue	Upper region of the right ventricle	H	66.9±2.6	Coronary Artery Disease	12-14	RT-PCR	+	<0.05	2.30±0.56	Epicardial adipose tissue
21679057	Depot-specific overexpression of proinflammatory, redox, endothelial cell, and angiogenic genes in epicardial fat adjacent to severe stable coronary atherosclerosis.	P20292	FLAP	Arachidonate 5-lipoxygenase-activating protein	Epicardial adipose tissue	Upper region of the right ventricle	H	66.9±2.6	Coronary Artery Disease	12-14	RT-PCR	+	<0.005	2.30±0.45	Epicardial adipose tissue
21679057	Depot-specific overexpression of proinflammatory, redox, endothelial cell, and angiogenic genes in epicardial fat adjacent to severe stable coronary atherosclerosis.	P05121	PAI-1	Plasminogen activator inhibitor 1	Epicardial adipose tissue	Upper region of the right ventricle	H	66.9±2.6	Coronary Artery Disease	12-14	RT-PCR	+	<0.05	2.22±0.59	Epicardial adipose tissue
21679057	Depot-specific overexpression of proinflammatory, redox, endothelial cell, and angiogenic genes in epicardial fat adjacent to severe stable coronary atherosclerosis.	P19838	NFkB1	Nuclear factor NF-kappa-B p105 subunit	Epicardial adipose tissue	Upper region of the right ventricle	H	66.9±2.6	Coronary Artery Disease	12-14	RT-PCR	+	<0.001	2.19±0.44	Epicardial adipose tissue
21679057	Depot-specific overexpression of proinflammatory, redox, endothelial cell, and angiogenic genes in epicardial fat adjacent to severe stable coronary atherosclerosis.	P13501	RANTES	C-C motif chemokine 5	Epicardial adipose tissue	Upper region of the right ventricle	H	66.9±2.6	Coronary Artery Disease	12-14	RT-PCR	+	<0.005	2.05±0.38	Epicardial adipose tissue
21679057	Depot-specific overexpression of proinflammatory, redox, endothelial cell, and angiogenic genes in epicardial fat adjacent to severe stable coronary atherosclerosis.	P01375	TNF-α	Tumor necrosis factor	Epicardial adipose tissue	Upper region of the right ventricle	H	66.9±2.6	Coronary Artery Disease	12-14	RT-PCR	+	<0.05	1.69±0.30	Epicardial adipose tissue
21679057	Depot-specific overexpression of proinflammatory, redox, endothelial cell, and angiogenic genes in epicardial fat adjacent to severe stable coronary atherosclerosis.	P01138	NGF	Beta-nerve growth factor	Epicardial adipose tissue	Upper region of the right ventricle	H	66.9±2.6	Coronary Artery Disease	12-14	RT-PCR	+	<0.05	1.62±0.27	Epicardial adipose tissue
21679057	Depot-specific overexpression of proinflammatory, redox, endothelial cell, and angiogenic genes in epicardial fat adjacent to severe stable coronary atherosclerosis.	P22352	GPX-3	Glutathione peroxidase 3	Epicardial adipose tissue	Upper region of the right ventricle	H	66.9±2.6	Coronary Artery Disease	12-14	RT-PCR	+	<0.05	5.25±1.58	Epicardial adipose tissue
21679057	Depot-specific overexpression of proinflammatory, redox, endothelial cell, and angiogenic genes in epicardial fat adjacent to severe stable coronary atherosclerosis.	P04839	gp91phox	Cytochrome b-245 heavy chain	Epicardial adipose tissue	Upper region of the right ventricle	H	66.9±2.6	Coronary Artery Disease	12-14	RT-PCR	+	<0.01	4.65±1.04	Epicardial adipose tissue
21679057	Depot-specific overexpression of proinflammatory, redox, endothelial cell, and angiogenic genes in epicardial fat adjacent to severe stable coronary atherosclerosis.	P14598	p47phox	Neutrophil cytosol factor 1	Epicardial adipose tissue	Upper region of the right ventricle	H	66.9±2.6	Coronary Artery Disease	12-14	RT-PCR	+	<0.001	4.56±0.73	Epicardial adipose tissue
21679057	Depot-specific overexpression of proinflammatory, redox, endothelial cell, and angiogenic genes in epicardial fat adjacent to severe stable coronary atherosclerosis.	P09601	Heme oxygenase 1	Heme oxygenase 1	Epicardial adipose tissue	Upper region of the right ventricle	H	66.9±2.6	Coronary Artery Disease	12-14	RT-PCR	+	<0.001	4.17±0.51	Epicardial adipose tissue
21679057	Depot-specific overexpression of proinflammatory, redox, endothelial cell, and angiogenic genes in epicardial fat adjacent to severe stable coronary atherosclerosis.	P29474	eNOS	Nitric oxide synthase, endothelial	Epicardial adipose tissue	Upper region of the right ventricle	H	66.9±2.6	Coronary Artery Disease	12-14	RT-PCR	+	<0.001	3.83±0.54	Epicardial adipose tissue
21679057	Depot-specific overexpression of proinflammatory, redox, endothelial cell, and angiogenic genes in epicardial fat adjacent to severe stable coronary atherosclerosis.	P19878	p67phox	Neutrophil cytosol factor 2	Epicardial adipose tissue	Upper region of the right ventricle	H	66.9±2.6	Coronary Artery Disease	12-14	RT-PCR	+	<0.005	3.15±0.50	Epicardial adipose tissue
21679057	Depot-specific overexpression of proinflammatory, redox, endothelial cell, and angiogenic genes in epicardial fat adjacent to severe stable coronary atherosclerosis.	P04179	SOD2	Superoxide dismutase [Mn], mitochondrial	Epicardial adipose tissue	Upper region of the right ventricle	H	66.9±2.6	Coronary Artery Disease	12-14	RT-PCR	+	<0.001	2.35±0.31	Epicardial adipose tissue
21679057	Depot-specific overexpression of proinflammatory, redox, endothelial cell, and angiogenic genes in epicardial fat adjacent to severe stable coronary atherosclerosis.	P01019	Angiotensinogen	Angiotensinogen	Epicardial adipose tissue	Upper region of the right ventricle	H	66.9±2.6	Coronary Artery Disease	12-14	RT-PCR	+	<0.005	2.30±0.50	Epicardial adipose tissue
21679057	Depot-specific overexpression of proinflammatory, redox, endothelial cell, and angiogenic genes in epicardial fat adjacent to severe stable coronary atherosclerosis.	P30556	Angiotensin II receptor 1	Type-1 angiotensin II receptor	Epicardial adipose tissue	Upper region of the right ventricle	H	66.9±2.6	Coronary Artery Disease	12-14	RT-PCR	+	<0.001	2.90±0.41	Epicardial adipose tissue
21679057	Depot-specific overexpression of proinflammatory, redox, endothelial cell, and angiogenic genes in epicardial fat adjacent to severe stable coronary atherosclerosis.	P50222	MEOX2	Homeobox protein MOX-2	Epicardial adipose tissue	Upper region of the right ventricle	H	66.9±2.6	Coronary Artery Disease	12-14	RT-PCR	+	<0.01	2.15±0.38	Epicardial adipose tissue
21679057	Depot-specific overexpression of proinflammatory, redox, endothelial cell, and angiogenic genes in epicardial fat adjacent to severe stable coronary atherosclerosis.	P17948	VEGFR1	Vascular endothelial growth factor receptor 1	Epicardial adipose tissue	Upper region of the right ventricle	H	66.9±2.6	Coronary Artery Disease	12-14	RT-PCR	+	<0.001	1.96±0.22	Epicardial adipose tissue
21679057	Depot-specific overexpression of proinflammatory, redox, endothelial cell, and angiogenic genes in epicardial fat adjacent to severe stable coronary atherosclerosis.	P05305	Endothelin-1	Endothelin-1	Epicardial adipose tissue	Upper region of the right ventricle	H	66.9±2.6	Coronary Artery Disease	12-14	RT-PCR	+	<0.005	1.80±0.38	Epicardial adipose tissue
21679057	Depot-specific overexpression of proinflammatory, redox, endothelial cell, and angiogenic genes in epicardial fat adjacent to severe stable coronary atherosclerosis.	Q96EB6	SIRT1	NAD-dependent protein deacetylase sirtuin-1	Epicardial adipose tissue	Upper region of the right ventricle	H	66.9±2.6	Coronary Artery Disease	12-14	RT-PCR	+	<0.001	3.25±0.54	Epicardial adipose tissue
21679057	Depot-specific overexpression of proinflammatory, redox, endothelial cell, and angiogenic genes in epicardial fat adjacent to severe stable coronary atherosclerosis.	P49841	Glycogen synthase kinase 3β	Glycogen synthase kinase-3 beta	Epicardial adipose tissue	Upper region of the right ventricle	H	66.9±2.6	Coronary Artery Disease	12-14	RT-PCR	+	<0.01	2.90±0.60	Epicardial adipose tissue
21679057	Depot-specific overexpression of proinflammatory, redox, endothelial cell, and angiogenic genes in epicardial fat adjacent to severe stable coronary atherosclerosis.	P42704	LRP130	Leucine-rich PPR motif-containing protein, mitochondrial	Epicardial adipose tissue	Upper region of the right ventricle	H	66.9±2.6	Coronary Artery Disease	12-14	RT-PCR	+	<0.001	2.20±0.29	Epicardial adipose tissue
21679057	Depot-specific overexpression of proinflammatory, redox, endothelial cell, and angiogenic genes in epicardial fat adjacent to severe stable coronary atherosclerosis.	Q9HAZ2	PRDM16	Histone-lysine N-methyltransferase PRDM16	Epicardial adipose tissue	Upper region of the right ventricle	H	66.9±2.6	Coronary Artery Disease	12-14	RT-PCR	+	<0.05	1.84±0.36	Epicardial adipose tissue
21679057	Depot-specific overexpression of proinflammatory, redox, endothelial cell, and angiogenic genes in epicardial fat adjacent to severe stable coronary atherosclerosis.	P54646	AMPKα2 subunit	5'-AMP-activated protein kinase catalytic subunit alpha-2	Epicardial adipose tissue	Upper region of the right ventricle	H	66.9±2.6	Coronary Artery Disease	12-14	RT-PCR	+	<0.01	1.82±0.26	Epicardial adipose tissue
21679057	Depot-specific overexpression of proinflammatory, redox, endothelial cell, and angiogenic genes in epicardial fat adjacent to severe stable coronary atherosclerosis.	P28845	HSD11B1	Corticosteroid 11-beta-dehydrogenase isozyme 1	Epicardial adipose tissue	Upper region of the right ventricle	H	66.9±2.6	Coronary Artery Disease	12-14	RT-PCR	+	<0.001	3.00±0.35	Epicardial adipose tissue
21679057	Depot-specific overexpression of proinflammatory, redox, endothelial cell, and angiogenic genes in epicardial fat adjacent to severe stable coronary atherosclerosis.	P33121	Acyl-CoA synthetase1	Long-chain-fatty-acid--CoA ligase 1	Epicardial adipose tissue	Upper region of the right ventricle	H	66.9±2.6	Coronary Artery Disease	12-14	RT-PCR	+	<0.001	2.60±0.52	Epicardial adipose tissue
21679057	Depot-specific overexpression of proinflammatory, redox, endothelial cell, and angiogenic genes in epicardial fat adjacent to severe stable coronary atherosclerosis.	O60543	CIDEA	Cell death activator CIDE-A	Epicardial adipose tissue	Upper region of the right ventricle	H	66.9±2.6	Coronary Artery Disease	12-14	RT-PCR	+	<0.005	2.45±0.53	Epicardial adipose tissue
21679057	Depot-specific overexpression of proinflammatory, redox, endothelial cell, and angiogenic genes in epicardial fat adjacent to severe stable coronary atherosclerosis.	P41159	Leptin	Leptin	Epicardial adipose tissue	Upper region of the right ventricle	H	66.9±2.6	Coronary Artery Disease	12-14	RT-PCR	+	<0.05	2.43±0.64	Epicardial adipose tissue
21679057	Depot-specific overexpression of proinflammatory, redox, endothelial cell, and angiogenic genes in epicardial fat adjacent to severe stable coronary atherosclerosis.	P15090	FABP4	Fatty acid-binding protein, adipocyte	Epicardial adipose tissue	Upper region of the right ventricle	H	66.9±2.6	Coronary Artery Disease	12-14	RT-PCR	+	<0.05	1.64±0.29	Epicardial adipose tissue
21737014	Coronary atherosclerosis is associated with macrophage polarization in epicardial adipose tissue.	P05231	IL-6	Interleukin-6	Epicardial adipose tissue	Anterior wall of the left ventricle	H	68.3±10.9	Coronary Artery Disease	N/A	RT-PCR	+	<0.05		Epicardial adipose tissue
21737014	Coronary atherosclerosis is associated with macrophage polarization in epicardial adipose tissue.	P01375	TNF-α	Tumor necrosis factor	Epicardial adipose tissue	Anterior wall of the left ventricle	H	68.3±10.9	Coronary Artery Disease	N/A	RT-PCR	+	<0.05		Epicardial adipose tissue
21737014	Coronary atherosclerosis is associated with macrophage polarization in epicardial adipose tissue.	P13500	MCP-1	C-C motif chemokine 2	Epicardial adipose tissue	Anterior wall of the left ventricle	H	68.3±10.9	Coronary Artery Disease	N/A	RT-PCR	+	<0.05		Epicardial adipose tissue
21737014	Coronary atherosclerosis is associated with macrophage polarization in epicardial adipose tissue.	P22301	IL-10	Interleukin-10	Epicardial adipose tissue	Anterior wall of the left ventricle	H	68.3±10.9	Coronary Artery Disease	N/A	RT-PCR	+	<0.05		Epicardial adipose tissue
21737014	Coronary atherosclerosis is associated with macrophage polarization in epicardial adipose tissue.	P55774	AMAC1	C-C motif chemokine 18	Epicardial adipose tissue	Anterior wall of the left ventricle	H	68.3±10.9	Coronary Artery Disease	N/A	RT-PCR	+	<0.05		Epicardial adipose tissue
21981776	Association of chemerin mRNA expression in human epicardial adipose tissue with coronary atherosclerosis.	Q99969	Chemerin	Retinoic acid receptor responder protein 2	Epicardial adipose tissue	Near the proximal right coronary artery	H	59.1±8.0	Coronary Artery Disease	37	RT-PCR	+	<0.001		Epicardial adipose tissue
21981776	Association of chemerin mRNA expression in human epicardial adipose tissue with coronary atherosclerosis.	Q15848	Adiponectin	Adiponectin	Epicardial adipose tissue	Near the proximal right coronary artery	H	59.1±8.0	Coronary Artery Disease	37	RT-PCR	-	<0.001		Epicardial adipose tissue
21981776	Association of chemerin mRNA expression in human epicardial adipose tissue with coronary atherosclerosis.	P01375	TNF-α	Tumor necrosis factor	Epicardial adipose tissue	Near the proximal right coronary artery	H	59.1±8.0	Coronary Artery Disease	37	RT-PCR	+	<0.001		Epicardial adipose tissue
22727960	Brown fat like gene expression in the epicardial fat depot correlates with circulating HDL-cholesterol and triglycerides in patients with coronary artery disease.	P25874	UCP1	Mitochondrial brown fat uncoupling protein 1	Epicardial adipose tissue	N/A	H	60.4±18	Coronary Artery Disease	N/A	RT-PCR	+	<0.05		Mediastinal Adipose Tissue and Subcutaneous Adipose Tissue
22727960	Brown fat like gene expression in the epicardial fat depot correlates with circulating HDL-cholesterol and triglycerides in patients with coronary artery disease.	P13073	COX-IV	Cytochrome c oxidase subunit 4 isoform 1, mitochondrial	Epicardial adipose tissue	N/A	H	60.4±18	Coronary Artery Disease	N/A	RT-PCR	+	<0.05		Mediastinal Adipose Tissue and Subcutaneous Adipose Tissue
22727960	Brown fat like gene expression in the epicardial fat depot correlates with circulating HDL-cholesterol and triglycerides in patients with coronary artery disease.	P06858	LPL	Lipoprotein lipase	Epicardial adipose tissue	N/A	H	60.4±18	Coronary Artery Disease	N/A	RT-PCR	+	<0.05		Mediastinal Adipose Tissue
22727960	Brown fat like gene expression in the epicardial fat depot correlates with circulating HDL-cholesterol and triglycerides in patients with coronary artery disease.	P28330	ACAD-L	Long-chain specific acyl-CoA dehydrogenase, mitochondrial	Epicardial adipose tissue	N/A	H	60.4±18	Coronary Artery Disease	N/A	RT-PCR	+	<0.05		Mediastinal Adipose Tissue
22727960	Brown fat like gene expression in the epicardial fat depot correlates with circulating HDL-cholesterol and triglycerides in patients with coronary artery disease.	Q9UBK2	PGC-1α	Peroxisome proliferator-activated receptor gamma coactivator 1-alpha	Epicardial adipose tissue	N/A	H	60.4±18	Coronary Artery Disease	N/A	RT-PCR	+	<0.05		Subcutaneous Adipose Tissue
22727960	Brown fat like gene expression in the epicardial fat depot correlates with circulating HDL-cholesterol and triglycerides in patients with coronary artery disease.	P50416	CPT1	Carnitine O-palmitoyltransferase 1, liver isoform	Epicardial adipose tissue	N/A	H	60.4±18	Coronary Artery Disease	N/A	RT-PCR	+	<0.05		Subcutaneous Adipose Tissue
22727960	Brown fat like gene expression in the epicardial fat depot correlates with circulating HDL-cholesterol and triglycerides in patients with coronary artery disease.	P16219	ACAD-S	Short-chain specific acyl-CoA dehydrogenase, mitochondrial	Epicardial adipose tissue	N/A	H	60.4±18	Coronary Artery Disease	N/A	RT-PCR	+	<0.05		Mediastinal Adipose Tissue
22727960	Brown fat like gene expression in the epicardial fat depot correlates with circulating HDL-cholesterol and triglycerides in patients with coronary artery disease.	P11310	ACAD-M	Medium-chain specific acyl-CoA dehydrogenase, mitochondrial	Epicardial adipose tissue	N/A	H	60.4±18	Coronary Artery Disease	N/A	RT-PCR	+	<0.05		Mediastinal Adipose Tissue
23007990	11β-hydroxysteroid dehydrogenase type 1 gene expression is increased in ascending aorta tissue of metabolic syndrome patients with coronary artery disease.	P28845	11β-HSD-1	Corticosteroid 11-beta-dehydrogenase isozyme 1	Epicardial adipose tissue	N/A	H	64.3±5.1	Coronary Artery Disease	20	RT-PCR	+		4.1	Epicardial adipose tissue
23009206	The role of mediastinal adipose tissue 11β-hydroxysteroid d ehydrogenase type 1 and glucocorticoid expression in the development of coronary atherosclerosis in obese patients with ischemic heart disease.	P34810	CD68	Macrosialin	Epicardial adipose tissue	N/A	H	57.4±9.1	Coronary Artery Disease	31	RT-PCR	+	<0.01		Epicardial adipose tissue
23376071	Serglycin is a novel adipocytokine highly expressed in epicardial adipose tissue.	Q9UHI8	ADAMTS1	A disintegrin and metalloproteinase with thrombospondin motifs 1	Epicardial adipose tissue	N/A	H	N/A	Coronary Artery Disease	N/A	Human Genome U133 Plus 2.0 array (Affymetrix)	+			Subcutaneous Adipose Tissue
23376071	Serglycin is a novel adipocytokine highly expressed in epicardial adipose tissue.	Q9P2N4	ADAMTS9	A disintegrin and metalloproteinase with thrombospondin motifs 9	Epicardial adipose tissue	N/A	H	N/A	Coronary Artery Disease	N/A	Human Genome U133 Plus 2.0 array (Affymetrix)	+			Subcutaneous Adipose Tissue
23376071	Serglycin is a novel adipocytokine highly expressed in epicardial adipose tissue.	P55008	AIF1	Allograft inflammatory factor 1	Epicardial adipose tissue	N/A	H	N/A	Coronary Artery Disease	N/A	Human Genome U133 Plus 2.0 array (Affymetrix)	+			Subcutaneous Adipose Tissue
23376071	Serglycin is a novel adipocytokine highly expressed in epicardial adipose tissue.	O94788	ALDH1A2	Retinal dehydrogenase 2	Epicardial adipose tissue	N/A	H	N/A	Coronary Artery Disease	N/A	Human Genome U133 Plus 2.0 array (Affymetrix)	+			Subcutaneous Adipose Tissue
23376071	Serglycin is a novel adipocytokine highly expressed in epicardial adipose tissue.	P09917	ALOX5	Arachidonate 5-lipoxygenase	Epicardial adipose tissue	N/A	H	N/A	Coronary Artery Disease	N/A	Human Genome U133 Plus 2.0 array (Affymetrix)	+			Subcutaneous Adipose Tissue
23376071	Serglycin is a novel adipocytokine highly expressed in epicardial adipose tissue.	Q86YT9	AMICA1	Junctional adhesion molecule-like	Epicardial adipose tissue	N/A	H	N/A	Coronary Artery Disease	N/A	Human Genome U133 Plus 2.0 array (Affymetrix)	+			Subcutaneous Adipose Tissue
23376071	Serglycin is a novel adipocytokine highly expressed in epicardial adipose tissue.	Q01433	AMPD2	AMP deaminase 2	Epicardial adipose tissue	N/A	H	N/A	Coronary Artery Disease	N/A	Human Genome U133 Plus 2.0 array (Affymetrix)	+			Subcutaneous Adipose Tissue
23376071	Serglycin is a novel adipocytokine highly expressed in epicardial adipose tissue.	P15514	AREG /// LOC727738	Amphiregulin	Epicardial adipose tissue	N/A	H	N/A	Coronary Artery Disease	N/A	Human Genome U133 Plus 2.0 array (Affymetrix)	+			Subcutaneous Adipose Tissue
23376071	Serglycin is a novel adipocytokine highly expressed in epicardial adipose tissue.	Q9BRR9	ARHGAP9	Rho GTPase-activating protein 9	Epicardial adipose tissue	N/A	H	N/A	Coronary Artery Disease	N/A	Human Genome U133 Plus 2.0 array (Affymetrix)	+			Subcutaneous Adipose Tissue
23376071	Serglycin is a novel adipocytokine highly expressed in epicardial adipose tissue.	P56559	ARL4C	ADP-ribosylation factor-like protein 4C	Epicardial adipose tissue	N/A	H	N/A	Coronary Artery Disease	N/A	Human Genome U133 Plus 2.0 array (Affymetrix)	+			Subcutaneous Adipose Tissue
23376071	Serglycin is a novel adipocytokine highly expressed in epicardial adipose tissue.	P05026	ATP1B1	Sodium/potassium-transporting ATPase subunit beta-1	Epicardial adipose tissue	N/A	H	N/A	Coronary Artery Disease	N/A	Human Genome U133 Plus 2.0 array (Affymetrix)	+			Subcutaneous Adipose Tissue
23376071	Serglycin is a novel adipocytokine highly expressed in epicardial adipose tissue.	Q13145	BAMBI	BMP and activin membrane-bound inhibitor homolog	Epicardial adipose tissue	N/A	H	N/A	Coronary Artery Disease	N/A	Human Genome U133 Plus 2.0 array (Affymetrix)	+			Subcutaneous Adipose Tissue
23376071	Serglycin is a novel adipocytokine highly expressed in epicardial adipose tissue.	Q16548	BCL2A1	Bcl-2-related protein A1	Epicardial adipose tissue	N/A	H	N/A	Coronary Artery Disease	N/A	Human Genome U133 Plus 2.0 array (Affymetrix)	+			Subcutaneous Adipose Tissue
23376071	Serglycin is a novel adipocytokine highly expressed in epicardial adipose tissue.	Q13489	BIRC3	Baculoviral IAP repeat-containing protein 3	Epicardial adipose tissue	N/A	H	N/A	Coronary Artery Disease	N/A	Human Genome U133 Plus 2.0 array (Affymetrix)	+			Subcutaneous Adipose Tissue
23376071	Serglycin is a novel adipocytokine highly expressed in epicardial adipose tissue.	Q9NXR7	BRE	BRISC and BRCA1-A complex member 2	Epicardial adipose tissue	N/A	H	N/A	Coronary Artery Disease	N/A	Human Genome U133 Plus 2.0 array (Affymetrix)	+			Subcutaneous Adipose Tissue
23376071	Serglycin is a novel adipocytokine highly expressed in epicardial adipose tissue.	Q92673	C11orf32	Sortilin-related receptor	Epicardial adipose tissue	N/A	H	N/A	Coronary Artery Disease	N/A	Human Genome U133 Plus 2.0 array (Affymetrix)	+			Subcutaneous Adipose Tissue
23376071	Serglycin is a novel adipocytokine highly expressed in epicardial adipose tissue.	Q9H714	C13orf18	Protein associated with UVRAG as autophagy enhancer	Epicardial adipose tissue	N/A	H	N/A	Coronary Artery Disease	N/A	Human Genome U133 Plus 2.0 array (Affymetrix)	+			Subcutaneous Adipose Tissue
23376071	Serglycin is a novel adipocytokine highly expressed in epicardial adipose tissue.	Q6UWD8	C16orf54	Transmembrane protein C16orf54	Epicardial adipose tissue	N/A	H	N/A	Coronary Artery Disease	N/A	Human Genome U133 Plus 2.0 array (Affymetrix)	+			Subcutaneous Adipose Tissue
23376071	Serglycin is a novel adipocytokine highly expressed in epicardial adipose tissue.	Q5TEJ8	C1orf38	Protein THEMIS2	Epicardial adipose tissue	N/A	H	N/A	Coronary Artery Disease	N/A	Human Genome U133 Plus 2.0 array (Affymetrix)	+			Subcutaneous Adipose Tissue
23376071	Serglycin is a novel adipocytokine highly expressed in epicardial adipose tissue.	P21730	C5AR1	C5a anaphylatoxin chemotactic receptor 1	Epicardial adipose tissue	N/A	H	N/A	Coronary Artery Disease	N/A	Human Genome U133 Plus 2.0 array (Affymetrix)	+			Subcutaneous Adipose Tissue
23376071	Serglycin is a novel adipocytokine highly expressed in epicardial adipose tissue.	Q9Y4F9	C6orf32	Rho family-interacting cell polarization regulator 2	Epicardial adipose tissue	N/A	H	N/A	Coronary Artery Disease	N/A	Human Genome U133 Plus 2.0 array (Affymetrix)	+			Subcutaneous Adipose Tissue
23376071	Serglycin is a novel adipocytokine highly expressed in epicardial adipose tissue.		C7orf40		Epicardial adipose tissue	N/A	H	N/A	Coronary Artery Disease	N/A	Human Genome U133 Plus 2.0 array (Affymetrix)	+			Subcutaneous Adipose Tissue
23376071	Serglycin is a novel adipocytokine highly expressed in epicardial adipose tissue.	Q9NR00	C8orf4	Transcriptional and immune response regulator	Epicardial adipose tissue	N/A	H	N/A	Coronary Artery Disease	N/A	Human Genome U133 Plus 2.0 array (Affymetrix)	+			Subcutaneous Adipose Tissue
23376071	Serglycin is a novel adipocytokine highly expressed in epicardial adipose tissue.	P13500	CCL2	C-C motif chemokine 2	Epicardial adipose tissue	N/A	H	N/A	Coronary Artery Disease	N/A	Human Genome U133 Plus 2.0 array (Affymetrix)	+			Subcutaneous Adipose Tissue
23376071	Serglycin is a novel adipocytokine highly expressed in epicardial adipose tissue.	O00585	CCL21	C-C motif chemokine 21	Epicardial adipose tissue	N/A	H	N/A	Coronary Artery Disease	N/A	Human Genome U133 Plus 2.0 array (Affymetrix)	+			Subcutaneous Adipose Tissue
23376071	Serglycin is a novel adipocytokine highly expressed in epicardial adipose tissue.	P32246	CCR1	C-C chemokine receptor type 1	Epicardial adipose tissue	N/A	H	N/A	Coronary Artery Disease	N/A	Human Genome U133 Plus 2.0 array (Affymetrix)	+			Subcutaneous Adipose Tissue
23376071	Serglycin is a novel adipocytokine highly expressed in epicardial adipose tissue.	P41597	CCR2 /// FLJ78302	C-C chemokine receptor type 2	Epicardial adipose tissue	N/A	H	N/A	Coronary Artery Disease	N/A	Human Genome U133 Plus 2.0 array (Affymetrix)	+			Subcutaneous Adipose Tissue
23376071	Serglycin is a novel adipocytokine highly expressed in epicardial adipose tissue.	P41217	CD200	OX-2 membrane glycoprotein	Epicardial adipose tissue	N/A	H	N/A	Coronary Artery Disease	N/A	Human Genome U133 Plus 2.0 array (Affymetrix)	+			Subcutaneous Adipose Tissue
23376071	Serglycin is a novel adipocytokine highly expressed in epicardial adipose tissue.	Q9UGN4	CD300A	CMRF35-like molecule 8	Epicardial adipose tissue	N/A	H	N/A	Coronary Artery Disease	N/A	Human Genome U133 Plus 2.0 array (Affymetrix)	+			Subcutaneous Adipose Tissue
23376071	Serglycin is a novel adipocytokine highly expressed in epicardial adipose tissue.	P09326	CD48	CD48 antigen	Epicardial adipose tissue	N/A	H	N/A	Coronary Artery Disease	N/A	Human Genome U133 Plus 2.0 array (Affymetrix)	+			Subcutaneous Adipose Tissue
23376071	Serglycin is a novel adipocytokine highly expressed in epicardial adipose tissue.	P19397	CD53	Leukocyte surface antigen CD53	Epicardial adipose tissue	N/A	H	N/A	Coronary Artery Disease	N/A	Human Genome U133 Plus 2.0 array (Affymetrix)	+			Subcutaneous Adipose Tissue
23376071	Serglycin is a novel adipocytokine highly expressed in epicardial adipose tissue.	P01732	CD8A	T-cell surface glycoprotein CD8 alpha chain	Epicardial adipose tissue	N/A	H	N/A	Coronary Artery Disease	N/A	Human Genome U133 Plus 2.0 array (Affymetrix)	+			Subcutaneous Adipose Tissue
23376071	Serglycin is a novel adipocytokine highly expressed in epicardial adipose tissue.	Q9NRR8	CDC42SE1	CDC42 small effector protein 1	Epicardial adipose tissue	N/A	H	N/A	Coronary Artery Disease	N/A	Human Genome U133 Plus 2.0 array (Affymetrix)	+			Subcutaneous Adipose Tissue
23376071	Serglycin is a novel adipocytokine highly expressed in epicardial adipose tissue.	Q9H159	CDH19	Cadherin-19	Epicardial adipose tissue	N/A	H	N/A	Coronary Artery Disease	N/A	Human Genome U133 Plus 2.0 array (Affymetrix)	+			Subcutaneous Adipose Tissue
23376071	Serglycin is a novel adipocytokine highly expressed in epicardial adipose tissue.	P38936	CDKN1A	Cyclin-dependent kinase inhibitor 1	Epicardial adipose tissue	N/A	H	N/A	Coronary Artery Disease	N/A	Human Genome U133 Plus 2.0 array (Affymetrix)	+			Subcutaneous Adipose Tissue
23376071	Serglycin is a novel adipocytokine highly expressed in epicardial adipose tissue.	P49716	CEBPD	CCAAT/enhancer-binding protein delta	Epicardial adipose tissue	N/A	H	N/A	Coronary Artery Disease	N/A	Human Genome U133 Plus 2.0 array (Affymetrix)	+			Subcutaneous Adipose Tissue
23376071	Serglycin is a novel adipocytokine highly expressed in epicardial adipose tissue.	Q8WZ64	CENTD1	Arf-GAP with Rho-GAP domain, ANK repeat and PH domain-containing protein 2	Epicardial adipose tissue	N/A	H	N/A	Coronary Artery Disease	N/A	Human Genome U133 Plus 2.0 array (Affymetrix)	+			Subcutaneous Adipose Tissue
23376071	Serglycin is a novel adipocytokine highly expressed in epicardial adipose tissue.	P00751	CFB	Complement factor B	Epicardial adipose tissue	N/A	H	N/A	Coronary Artery Disease	N/A	Human Genome U133 Plus 2.0 array (Affymetrix)	+			Subcutaneous Adipose Tissue
23376071	Serglycin is a novel adipocytokine highly expressed in epicardial adipose tissue.	P05156	CFI	Complement factor I	Epicardial adipose tissue	N/A	H	N/A	Coronary Artery Disease	N/A	Human Genome U133 Plus 2.0 array (Affymetrix)	+			Subcutaneous Adipose Tissue
23376071	Serglycin is a novel adipocytokine highly expressed in epicardial adipose tissue.	Q0VF96	CGNL1	Cingulin-like protein 1	Epicardial adipose tissue	N/A	H	N/A	Coronary Artery Disease	N/A	Human Genome U133 Plus 2.0 array (Affymetrix)	+			Subcutaneous Adipose Tissue
23376071	Serglycin is a novel adipocytokine highly expressed in epicardial adipose tissue.	O95992	CH25H	Cholesterol 25-hydroxylase	Epicardial adipose tissue	N/A	H	N/A	Coronary Artery Disease	N/A	Human Genome U133 Plus 2.0 array (Affymetrix)	+			Subcutaneous Adipose Tissue
23376071	Serglycin is a novel adipocytokine highly expressed in epicardial adipose tissue.	Q9NPF2	CHST11	Carbohydrate sulfotransferase 11	Epicardial adipose tissue	N/A	H	N/A	Coronary Artery Disease	N/A	Human Genome U133 Plus 2.0 array (Affymetrix)	+			Subcutaneous Adipose Tissue
23376071	Serglycin is a novel adipocytokine highly expressed in epicardial adipose tissue.	P12532	CKMT1A /// CKMT1B	Creatine kinase U-type, mitochondrial	Epicardial adipose tissue	N/A	H	N/A	Coronary Artery Disease	N/A	Human Genome U133 Plus 2.0 array (Affymetrix)	+			Subcutaneous Adipose Tissue
23376071	Serglycin is a novel adipocytokine highly expressed in epicardial adipose tissue.	P33552	CKS2	Cyclin-dependent kinases regulatory subunit 2	Epicardial adipose tissue	N/A	H	N/A	Coronary Artery Disease	N/A	Human Genome U133 Plus 2.0 array (Affymetrix)	+			Subcutaneous Adipose Tissue
23376071	Serglycin is a novel adipocytokine highly expressed in epicardial adipose tissue.	Q9BXN2	CLEC7A	C-type lectin domain family 7 member A	Epicardial adipose tissue	N/A	H	N/A	Coronary Artery Disease	N/A	Human Genome U133 Plus 2.0 array (Affymetrix)	+			Subcutaneous Adipose Tissue
23376071	Serglycin is a novel adipocytokine highly expressed in epicardial adipose tissue.	Q8TAZ6	CMTM2	CKLF-like MARVEL transmembrane domain-containing protein 2	Epicardial adipose tissue	N/A	H	N/A	Coronary Artery Disease	N/A	Human Genome U133 Plus 2.0 array (Affymetrix)	+			Subcutaneous Adipose Tissue
23376071	Serglycin is a novel adipocytokine highly expressed in epicardial adipose tissue.	Q01955	COL4A3	Collagen alpha-3(IV) chain	Epicardial adipose tissue	N/A	H	N/A	Coronary Artery Disease	N/A	Human Genome U133 Plus 2.0 array (Affymetrix)	+			Subcutaneous Adipose Tissue
23376071	Serglycin is a novel adipocytokine highly expressed in epicardial adipose tissue.	P53420	COL4A4	Collagen alpha-4(IV) chain	Epicardial adipose tissue	N/A	H	N/A	Coronary Artery Disease	N/A	Human Genome U133 Plus 2.0 array (Affymetrix)	+			Subcutaneous Adipose Tissue
23376071	Serglycin is a novel adipocytokine highly expressed in epicardial adipose tissue.	P31146	CORO1A	Coronin-1A	Epicardial adipose tissue	N/A	H	N/A	Coronary Artery Disease	N/A	Human Genome U133 Plus 2.0 array (Affymetrix)	+			Subcutaneous Adipose Tissue
23376071	Serglycin is a novel adipocytokine highly expressed in epicardial adipose tissue.	Q03060	CREM	cAMP-responsive element modulator	Epicardial adipose tissue	N/A	H	N/A	Coronary Artery Disease	N/A	Human Genome U133 Plus 2.0 array (Affymetrix)	+			Subcutaneous Adipose Tissue
23376071	Serglycin is a novel adipocytokine highly expressed in epicardial adipose tissue.	Q03060	CREM	cAMP-responsive element modulator	Epicardial adipose tissue	N/A	H	N/A	Coronary Artery Disease	N/A	Human Genome U133 Plus 2.0 array (Affymetrix)	+			Subcutaneous Adipose Tissue
23376071	Serglycin is a novel adipocytokine highly expressed in epicardial adipose tissue.	P32927	CSF2RB	Cytokine receptor common subunit beta	Epicardial adipose tissue	N/A	H	N/A	Coronary Artery Disease	N/A	Human Genome U133 Plus 2.0 array (Affymetrix)	+			Subcutaneous Adipose Tissue
23376071	Serglycin is a novel adipocytokine highly expressed in epicardial adipose tissue.	Q99062	CSF3R	Granulocyte colony-stimulating factor receptor	Epicardial adipose tissue	N/A	H	N/A	Coronary Artery Disease	N/A	Human Genome U133 Plus 2.0 array (Affymetrix)	+			Subcutaneous Adipose Tissue
23376071	Serglycin is a novel adipocytokine highly expressed in epicardial adipose tissue.	P19875	CXCL2	C-X-C motif chemokine 2	Epicardial adipose tissue	N/A	H	N/A	Coronary Artery Disease	N/A	Human Genome U133 Plus 2.0 array (Affymetrix)	+			Subcutaneous Adipose Tissue
23376071	Serglycin is a novel adipocytokine highly expressed in epicardial adipose tissue.	P61073	CXCR4	C-X-C chemokine receptor type 4	Epicardial adipose tissue	N/A	H	N/A	Coronary Artery Disease	N/A	Human Genome U133 Plus 2.0 array (Affymetrix)	+			Subcutaneous Adipose Tissue
23376071	Serglycin is a novel adipocytokine highly expressed in epicardial adipose tissue.	O75995	CXorf9	SAM and SH3 domain-containing protein 3	Epicardial adipose tissue	N/A	H	N/A	Coronary Artery Disease	N/A	Human Genome U133 Plus 2.0 array (Affymetrix)	+			Subcutaneous Adipose Tissue
23376071	Serglycin is a novel adipocytokine highly expressed in epicardial adipose tissue.	Q96F07	CYFIP2	Cytoplasmic FMR1-interacting protein 2	Epicardial adipose tissue	N/A	H	N/A	Coronary Artery Disease	N/A	Human Genome U133 Plus 2.0 array (Affymetrix)	+			Subcutaneous Adipose Tissue
23376071	Serglycin is a novel adipocytokine highly expressed in epicardial adipose tissue.	Q16678	CYP1B1	Cytochrome P450 1B1	Epicardial adipose tissue	N/A	H	N/A	Coronary Artery Disease	N/A	Human Genome U133 Plus 2.0 array (Affymetrix)	+			Subcutaneous Adipose Tissue
23376071	Serglycin is a novel adipocytokine highly expressed in epicardial adipose tissue.	Q9H7D0	DOCK5	Dedicator of cytokinesis protein 5	Epicardial adipose tissue	N/A	H	N/A	Coronary Artery Disease	N/A	Human Genome U133 Plus 2.0 array (Affymetrix)	+			Subcutaneous Adipose Tissue
23376071	Serglycin is a novel adipocytokine highly expressed in epicardial adipose tissue.	Q7L591	DOK3	Docking protein 3	Epicardial adipose tissue	N/A	H	N/A	Coronary Artery Disease	N/A	Human Genome U133 Plus 2.0 array (Affymetrix)	+			Subcutaneous Adipose Tissue
23376071	Serglycin is a novel adipocytokine highly expressed in epicardial adipose tissue.	P15924	DSP	Desmoplakin	Epicardial adipose tissue	N/A	H	N/A	Coronary Artery Disease	N/A	Human Genome U133 Plus 2.0 array (Affymetrix)	+			Subcutaneous Adipose Tissue
23376071	Serglycin is a novel adipocytokine highly expressed in epicardial adipose tissue.	P32249	EBI2	G-protein coupled receptor 183	Epicardial adipose tissue	N/A	H	N/A	Coronary Artery Disease	N/A	Human Genome U133 Plus 2.0 array (Affymetrix)	+			Subcutaneous Adipose Tissue
23376071	Serglycin is a novel adipocytokine highly expressed in epicardial adipose tissue.	Q99500	EDG3	Sphingosine 1-phosphate receptor 3	Epicardial adipose tissue	N/A	H	N/A	Coronary Artery Disease	N/A	Human Genome U133 Plus 2.0 array (Affymetrix)	+			Subcutaneous Adipose Tissue
23376071	Serglycin is a novel adipocytokine highly expressed in epicardial adipose tissue.	P11161	EGR2	E3 SUMO-protein ligase EGR2	Epicardial adipose tissue	N/A	H	N/A	Coronary Artery Disease	N/A	Human Genome U133 Plus 2.0 array (Affymetrix)	+			Subcutaneous Adipose Tissue
23376071	Serglycin is a novel adipocytokine highly expressed in epicardial adipose tissue.	Q06889	EGR3	Early growth response protein 3	Epicardial adipose tissue	N/A	H	N/A	Coronary Artery Disease	N/A	Human Genome U133 Plus 2.0 array (Affymetrix)	+			Subcutaneous Adipose Tissue
23376071	Serglycin is a novel adipocytokine highly expressed in epicardial adipose tissue.	P22794	EVI2A	Protein EVI2A	Epicardial adipose tissue	N/A	H	N/A	Coronary Artery Disease	N/A	Human Genome U133 Plus 2.0 array (Affymetrix)	+			Subcutaneous Adipose Tissue
23376071	Serglycin is a novel adipocytokine highly expressed in epicardial adipose tissue.	P34910	EVI2B	Protein EVI2B	Epicardial adipose tissue	N/A	H	N/A	Coronary Artery Disease	N/A	Human Genome U133 Plus 2.0 array (Affymetrix)	+			Subcutaneous Adipose Tissue
23376071	Serglycin is a novel adipocytokine highly expressed in epicardial adipose tissue.	Q5VWP2	FAM46C	Terminal nucleotidyltransferase 5C	Epicardial adipose tissue	N/A	H	N/A	Coronary Artery Disease	N/A	Human Genome U133 Plus 2.0 array (Affymetrix)	+			Subcutaneous Adipose Tissue
23376071	Serglycin is a novel adipocytokine highly expressed in epicardial adipose tissue.	P12318	FCGR2A	Low affinity immunoglobulin gamma Fc region receptor II-a	Epicardial adipose tissue	N/A	H	N/A	Coronary Artery Disease	N/A	Human Genome U133 Plus 2.0 array (Affymetrix)	+			Subcutaneous Adipose Tissue
23376071	Serglycin is a novel adipocytokine highly expressed in epicardial adipose tissue.	P08637	FCGR3A /// FCGR3B	Low affinity immunoglobulin gamma Fc region receptor III-A	Epicardial adipose tissue	N/A	H	N/A	Coronary Artery Disease	N/A	Human Genome U133 Plus 2.0 array (Affymetrix)	+			Subcutaneous Adipose Tissue
23376071	Serglycin is a novel adipocytokine highly expressed in epicardial adipose tissue.	O75015	FCGR3B	Low affinity immunoglobulin gamma Fc region receptor III-B	Epicardial adipose tissue	N/A	H	N/A	Coronary Artery Disease	N/A	Human Genome U133 Plus 2.0 array (Affymetrix)	+			Subcutaneous Adipose Tissue
23376071	Serglycin is a novel adipocytokine highly expressed in epicardial adipose tissue.	O00602	FCN1	Ficolin-1	Epicardial adipose tissue	N/A	H	N/A	Coronary Artery Disease	N/A	Human Genome U133 Plus 2.0 array (Affymetrix)	+			Subcutaneous Adipose Tissue
23376071	Serglycin is a novel adipocytokine highly expressed in epicardial adipose tissue.	P09769	FGR	Tyrosine-protein kinase Fgr	Epicardial adipose tissue	N/A	H	N/A	Coronary Artery Disease	N/A	Human Genome U133 Plus 2.0 array (Affymetrix)	+			Subcutaneous Adipose Tissue
23376071	Serglycin is a novel adipocytokine highly expressed in epicardial adipose tissue.	Q9NYL4	FKBP11	Peptidyl-prolyl cis-trans isomerase FKBP11	Epicardial adipose tissue	N/A	H	N/A	Coronary Artery Disease	N/A	Human Genome U133 Plus 2.0 array (Affymetrix)	+			Subcutaneous Adipose Tissue
23376071	Serglycin is a novel adipocytokine highly expressed in epicardial adipose tissue.	P15408	FOSL2	Fos-related antigen 2	Epicardial adipose tissue	N/A	H	N/A	Coronary Artery Disease	N/A	Human Genome U133 Plus 2.0 array (Affymetrix)	+			Subcutaneous Adipose Tissue
23376071	Serglycin is a novel adipocytokine highly expressed in epicardial adipose tissue.	P21462	FPR1	fMet-Leu-Phe receptor	Epicardial adipose tissue	N/A	H	N/A	Coronary Artery Disease	N/A	Human Genome U133 Plus 2.0 array (Affymetrix)	+			Subcutaneous Adipose Tissue
23376071	Serglycin is a novel adipocytokine highly expressed in epicardial adipose tissue.	Q86XX4	FRAS1	Extracellular matrix protein FRAS1	Epicardial adipose tissue	N/A	H	N/A	Coronary Artery Disease	N/A	Human Genome U133 Plus 2.0 array (Affymetrix)	+			Subcutaneous Adipose Tissue
23376071	Serglycin is a novel adipocytokine highly expressed in epicardial adipose tissue.	O75293	GADD45B	Growth arrest and DNA damage-inducible protein GADD45 beta	Epicardial adipose tissue	N/A	H	N/A	Coronary Artery Disease	N/A	Human Genome U133 Plus 2.0 array (Affymetrix)	+			Subcutaneous Adipose Tissue
23376071	Serglycin is a novel adipocytokine highly expressed in epicardial adipose tissue.	Q7LFX5	GALNAC4S-6ST	Carbohydrate sulfotransferase 15	Epicardial adipose tissue	N/A	H	N/A	Coronary Artery Disease	N/A	Human Genome U133 Plus 2.0 array (Affymetrix)	+			Subcutaneous Adipose Tissue
23376071	Serglycin is a novel adipocytokine highly expressed in epicardial adipose tissue.	P43694	GATA4	Transcription factor GATA-4	Epicardial adipose tissue	N/A	H	N/A	Coronary Artery Disease	N/A	Human Genome U133 Plus 2.0 array (Affymetrix)	+			Subcutaneous Adipose Tissue
23376071	Serglycin is a novel adipocytokine highly expressed in epicardial adipose tissue.	P28676	GCA	Grancalcin	Epicardial adipose tissue	N/A	H	N/A	Coronary Artery Disease	N/A	Human Genome U133 Plus 2.0 array (Affymetrix)	+			Subcutaneous Adipose Tissue
23376071	Serglycin is a novel adipocytokine highly expressed in epicardial adipose tissue.	O94808	GFPT2	Glutamine--fructose-6-phosphate aminotransferase [isomerizing] 2	Epicardial adipose tissue	N/A	H	N/A	Coronary Artery Disease	N/A	Human Genome U133 Plus 2.0 array (Affymetrix)	+			Subcutaneous Adipose Tissue
23376071	Serglycin is a novel adipocytokine highly expressed in epicardial adipose tissue.	P48060	GLIPR1	Glioma pathogenesis-related protein 1	Epicardial adipose tissue	N/A	H	N/A	Coronary Artery Disease	N/A	Human Genome U133 Plus 2.0 array (Affymetrix)	+			Subcutaneous Adipose Tissue
23376071	Serglycin is a novel adipocytokine highly expressed in epicardial adipose tissue.	Q8IYK4	GLT25D2	Procollagen galactosyltransferase 2	Epicardial adipose tissue	N/A	H	N/A	Coronary Artery Disease	N/A	Human Genome U133 Plus 2.0 array (Affymetrix)	+			Subcutaneous Adipose Tissue
23376071	Serglycin is a novel adipocytokine highly expressed in epicardial adipose tissue.	Q8IYL9	GPR65	Psychosine receptor	Epicardial adipose tissue	N/A	H	N/A	Coronary Artery Disease	N/A	Human Genome U133 Plus 2.0 array (Affymetrix)	+			Subcutaneous Adipose Tissue
23376071	Serglycin is a novel adipocytokine highly expressed in epicardial adipose tissue.	Q92839	HAS1	Hyaluronan synthase 1	Epicardial adipose tissue	N/A	H	N/A	Coronary Artery Disease	N/A	Human Genome U133 Plus 2.0 array (Affymetrix)	+			Subcutaneous Adipose Tissue
23376071	Serglycin is a novel adipocytokine highly expressed in epicardial adipose tissue.	Q99075	HBEGF	Proheparin-binding EGF-like growth factor	Epicardial adipose tissue	N/A	H	N/A	Coronary Artery Disease	N/A	Human Genome U133 Plus 2.0 array (Affymetrix)	+			Subcutaneous Adipose Tissue
23376071	Serglycin is a novel adipocytokine highly expressed in epicardial adipose tissue.	P08631	HCK	Tyrosine-protein kinase HCK	Epicardial adipose tissue	N/A	H	N/A	Coronary Artery Disease	N/A	Human Genome U133 Plus 2.0 array (Affymetrix)	+			Subcutaneous Adipose Tissue
23376071	Serglycin is a novel adipocytokine highly expressed in epicardial adipose tissue.	Q9NQ87	HEYL	Hairy/enhancer-of-split related with YRPW motif-like protein	Epicardial adipose tissue	N/A	H	N/A	Coronary Artery Disease	N/A	Human Genome U133 Plus 2.0 array (Affymetrix)	+			Subcutaneous Adipose Tissue
23376071	Serglycin is a novel adipocytokine highly expressed in epicardial adipose tissue.	P00739	HP /// HPR	Haptoglobin-related protein	Epicardial adipose tissue	N/A	H	N/A	Coronary Artery Disease	N/A	Human Genome U133 Plus 2.0 array (Affymetrix)	+			Subcutaneous Adipose Tissue
23376071	Serglycin is a novel adipocytokine highly expressed in epicardial adipose tissue.	P14061	HSD17B1	Estradiol 17-beta-dehydrogenase 1	Epicardial adipose tissue	N/A	H	N/A	Coronary Artery Disease	N/A	Human Genome U133 Plus 2.0 array (Affymetrix)	+			Subcutaneous Adipose Tissue
23376071	Serglycin is a novel adipocytokine highly expressed in epicardial adipose tissue.	Q02363	ID2	DNA-binding protein inhibitor ID-2	Epicardial adipose tissue	N/A	H	N/A	Coronary Artery Disease	N/A	Human Genome U133 Plus 2.0 array (Affymetrix)	+			Subcutaneous Adipose Tissue
23376071	Serglycin is a novel adipocytokine highly expressed in epicardial adipose tissue.	P46695	IER3	Radiation-inducible immediate-early gene IEX-1	Epicardial adipose tissue	N/A	H	N/A	Coronary Artery Disease	N/A	Human Genome U133 Plus 2.0 array (Affymetrix)	+			Subcutaneous Adipose Tissue
23376071	Serglycin is a novel adipocytokine highly expressed in epicardial adipose tissue.	P01876	IGH@ /// IGHA1 /// IGHA2 /// LOC100126583	Immunoglobulin heavy constant alpha 1	Epicardial adipose tissue	N/A	H	N/A	Coronary Artery Disease	N/A	Human Genome U133 Plus 2.0 array (Affymetrix)	+			Subcutaneous Adipose Tissue
23376071	Serglycin is a novel adipocytokine highly expressed in epicardial adipose tissue.	P01871	IGHM	Immunoglobulin heavy constant mu	Epicardial adipose tissue	N/A	H	N/A	Coronary Artery Disease	N/A	Human Genome U133 Plus 2.0 array (Affymetrix)	+			Subcutaneous Adipose Tissue
23376071	Serglycin is a novel adipocytokine highly expressed in epicardial adipose tissue.	P01591	IGJ	Immunoglobulin J chain	Epicardial adipose tissue	N/A	H	N/A	Coronary Artery Disease	N/A	Human Genome U133 Plus 2.0 array (Affymetrix)	+			Subcutaneous Adipose Tissue
23376071	Serglycin is a novel adipocytokine highly expressed in epicardial adipose tissue.	Q6P5S8	IGK@	IGK@ protein	Epicardial adipose tissue	N/A	H	N/A	Coronary Artery Disease	N/A	Human Genome U133 Plus 2.0 array (Affymetrix)	+			Subcutaneous Adipose Tissue
23376071	Serglycin is a novel adipocytokine highly expressed in epicardial adipose tissue.	P01834	IGKC /// IGKV1-5	Immunoglobulin kappa constant	Epicardial adipose tissue	N/A	H	N/A	Coronary Artery Disease	N/A	Human Genome U133 Plus 2.0 array (Affymetrix)	+			Subcutaneous Adipose Tissue
23376071	Serglycin is a novel adipocytokine highly expressed in epicardial adipose tissue.	A0A0B4J2D9	IGKV1D-13	Immunoglobulin kappa variable 1D-13	Epicardial adipose tissue	N/A	H	N/A	Coronary Artery Disease	N/A	Human Genome U133 Plus 2.0 array (Affymetrix)	+			Subcutaneous Adipose Tissue
23376071	Serglycin is a novel adipocytokine highly expressed in epicardial adipose tissue.	P15814	IGL@	Immunoglobulin lambda-like polypeptide 1	Epicardial adipose tissue	N/A	H	N/A	Coronary Artery Disease	N/A	Human Genome U133 Plus 2.0 array (Affymetrix)	+			Subcutaneous Adipose Tissue
23376071	Serglycin is a novel adipocytokine highly expressed in epicardial adipose tissue.	IKZF1	IKZF1	DNA-binding protein Ikaros	Epicardial adipose tissue	N/A	H	N/A	Coronary Artery Disease	N/A	Human Genome U133 Plus 2.0 array (Affymetrix)	+			Subcutaneous Adipose Tissue
23376071	Serglycin is a novel adipocytokine highly expressed in epicardial adipose tissue.	P01584	IL1B	Interleukin-1 beta	Epicardial adipose tissue	N/A	H	N/A	Coronary Artery Disease	N/A	Human Genome U133 Plus 2.0 array (Affymetrix)	+			Subcutaneous Adipose Tissue
23376071	Serglycin is a novel adipocytokine highly expressed in epicardial adipose tissue.	P18510	IL1RN	Interleukin-1 receptor antagonist protein	Epicardial adipose tissue	N/A	H	N/A	Coronary Artery Disease	N/A	Human Genome U133 Plus 2.0 array (Affymetrix)	+			Subcutaneous Adipose Tissue
23376071	Serglycin is a novel adipocytokine highly expressed in epicardial adipose tissue.	P05231	IL6	Interleukin-6	Epicardial adipose tissue	N/A	H	N/A	Coronary Artery Disease	N/A	Human Genome U133 Plus 2.0 array (Affymetrix)	+			Subcutaneous Adipose Tissue
23376071	Serglycin is a novel adipocytokine highly expressed in epicardial adipose tissue.	P16871	IL7R	Interleukin-7 receptor subunit alpha	Epicardial adipose tissue	N/A	H	N/A	Coronary Artery Disease	N/A	Human Genome U133 Plus 2.0 array (Affymetrix)	+			Subcutaneous Adipose Tissue
23376071	Serglycin is a novel adipocytokine highly expressed in epicardial adipose tissue.	P10145	IL8	Interleukin-8	Epicardial adipose tissue	N/A	H	N/A	Coronary Artery Disease	N/A	Human Genome U133 Plus 2.0 array (Affymetrix)	+			Subcutaneous Adipose Tissue
23376071	Serglycin is a novel adipocytokine highly expressed in epicardial adipose tissue.	P25025	IL8RB	C-X-C chemokine receptor type 2	Epicardial adipose tissue	N/A	H	N/A	Coronary Artery Disease	N/A	Human Genome U133 Plus 2.0 array (Affymetrix)	+			Subcutaneous Adipose Tissue
23376071	Serglycin is a novel adipocytokine highly expressed in epicardial adipose tissue.	P26012	ITGB8	Integrin beta-8	Epicardial adipose tissue	N/A	H	N/A	Coronary Artery Disease	N/A	Human Genome U133 Plus 2.0 array (Affymetrix)	+			Subcutaneous Adipose Tissue
23376071	Serglycin is a novel adipocytokine highly expressed in epicardial adipose tissue.	O15054	JMJD3	Lysine-specific demethylase 6B	Epicardial adipose tissue	N/A	H	N/A	Coronary Artery Disease	N/A	Human Genome U133 Plus 2.0 array (Affymetrix)	+			Subcutaneous Adipose Tissue
23376071	Serglycin is a novel adipocytokine highly expressed in epicardial adipose tissue.	P17275	JUNB	Transcription factor jun-B	Epicardial adipose tissue	N/A	H	N/A	Coronary Artery Disease	N/A	Human Genome U133 Plus 2.0 array (Affymetrix)	+			Subcutaneous Adipose Tissue
23376071	Serglycin is a novel adipocytokine highly expressed in epicardial adipose tissue.	Q99712	KCNJ15	ATP-sensitive inward rectifier potassium channel 15	Epicardial adipose tissue	N/A	H	N/A	Coronary Artery Disease	N/A	Human Genome U133 Plus 2.0 array (Affymetrix)	+			Subcutaneous Adipose Tissue
23376071	Serglycin is a novel adipocytokine highly expressed in epicardial adipose tissue.	Q13094	LCP2	Lymphocyte cytosolic protein 2	Epicardial adipose tissue	N/A	H	N/A	Coronary Artery Disease	N/A	Human Genome U133 Plus 2.0 array (Affymetrix)	+			Subcutaneous Adipose Tissue
23376071	Serglycin is a novel adipocytokine highly expressed in epicardial adipose tissue.	P01130	LDLR	Low-density lipoprotein receptor	Epicardial adipose tissue	N/A	H	N/A	Coronary Artery Disease	N/A	Human Genome U133 Plus 2.0 array (Affymetrix)	+			Subcutaneous Adipose Tissue
23376071	Serglycin is a novel adipocytokine highly expressed in epicardial adipose tissue.	Q96N66	LENG4	Lysophospholipid acyltransferase 7	Epicardial adipose tissue	N/A	H	N/A	Coronary Artery Disease	N/A	Human Genome U133 Plus 2.0 array (Affymetrix)	+			Subcutaneous Adipose Tissue
23376071	Serglycin is a novel adipocytokine highly expressed in epicardial adipose tissue.		LOC387763		Epicardial adipose tissue	N/A	H	N/A	Coronary Artery Disease	N/A	Human Genome U133 Plus 2.0 array (Affymetrix)	+			Subcutaneous Adipose Tissue
23376071	Serglycin is a novel adipocytokine highly expressed in epicardial adipose tissue.		LOC440895		Epicardial adipose tissue	N/A	H	N/A	Coronary Artery Disease	N/A	Human Genome U133 Plus 2.0 array (Affymetrix)	+			Subcutaneous Adipose Tissue
23376071	Serglycin is a novel adipocytokine highly expressed in epicardial adipose tissue.		LOC727738		Epicardial adipose tissue	N/A	H	N/A	Coronary Artery Disease	N/A	Human Genome U133 Plus 2.0 array (Affymetrix)	+			Subcutaneous Adipose Tissue
23376071	Serglycin is a novel adipocytokine highly expressed in epicardial adipose tissue.		LOC728052		Epicardial adipose tissue	N/A	H	N/A	Coronary Artery Disease	N/A	Human Genome U133 Plus 2.0 array (Affymetrix)	+			Subcutaneous Adipose Tissue
23376071	Serglycin is a novel adipocytokine highly expressed in epicardial adipose tissue.	Q1L5Z9	LONRF2	LON peptidase N-terminal domain and RING finger protein 2	Epicardial adipose tissue	N/A	H	N/A	Coronary Artery Disease	N/A	Human Genome U133 Plus 2.0 array (Affymetrix)	+			Subcutaneous Adipose Tissue
23376071	Serglycin is a novel adipocytokine highly expressed in epicardial adipose tissue.	O00453	LST1	Leukocyte-specific transcript 1 protein	Epicardial adipose tissue	N/A	H	N/A	Coronary Artery Disease	N/A	Human Genome U133 Plus 2.0 array (Affymetrix)	+			Subcutaneous Adipose Tissue
23376071	Serglycin is a novel adipocytokine highly expressed in epicardial adipose tissue.	Q06643	LTB	Lymphotoxin-beta	Epicardial adipose tissue	N/A	H	N/A	Coronary Artery Disease	N/A	Human Genome U133 Plus 2.0 array (Affymetrix)	+			Subcutaneous Adipose Tissue
23376071	Serglycin is a novel adipocytokine highly expressed in epicardial adipose tissue.	P07948	LYN	Tyrosine-protein kinase Lyn	Epicardial adipose tissue	N/A	H	N/A	Coronary Artery Disease	N/A	Human Genome U133 Plus 2.0 array (Affymetrix)	+			Subcutaneous Adipose Tissue
23376071	Serglycin is a novel adipocytokine highly expressed in epicardial adipose tissue.	P61626	LYZ	Lysozyme C	Epicardial adipose tissue	N/A	H	N/A	Coronary Artery Disease	N/A	Human Genome U133 Plus 2.0 array (Affymetrix)	+			Subcutaneous Adipose Tissue
23376071	Serglycin is a novel adipocytokine highly expressed in epicardial adipose tissue.	P41279	MAP3K8	Mitogen-activated protein kinase kinase kinase 8	Epicardial adipose tissue	N/A	H	N/A	Coronary Artery Disease	N/A	Human Genome U133 Plus 2.0 array (Affymetrix)	+			Subcutaneous Adipose Tissue
23376071	Serglycin is a novel adipocytokine highly expressed in epicardial adipose tissue.	P49006	MARCKSL1	MARCKS-related protein	Epicardial adipose tissue	N/A	H	N/A	Coronary Artery Disease	N/A	Human Genome U133 Plus 2.0 array (Affymetrix)	+			Subcutaneous Adipose Tissue
23376071	Serglycin is a novel adipocytokine highly expressed in epicardial adipose tissue.	Q07820	MCL1	Induced myeloid leukemia cell differentiation protein Mcl-1	Epicardial adipose tissue	N/A	H	N/A	Coronary Artery Disease	N/A	Human Genome U133 Plus 2.0 array (Affymetrix)	+			Subcutaneous Adipose Tissue
23376071	Serglycin is a novel adipocytokine highly expressed in epicardial adipose tissue.	O14770	MEIS2	Homeobox protein Meis2	Epicardial adipose tissue	N/A	H	N/A	Coronary Artery Disease	N/A	Human Genome U133 Plus 2.0 array (Affymetrix)	+			Subcutaneous Adipose Tissue
23376071	Serglycin is a novel adipocytokine highly expressed in epicardial adipose tissue.	?	MGC45438		Epicardial adipose tissue	N/A	H	N/A	Coronary Artery Disease	N/A	Human Genome U133 Plus 2.0 array (Affymetrix)	+			Subcutaneous Adipose Tissue
23376071	Serglycin is a novel adipocytokine highly expressed in epicardial adipose tissue.	Q504T8	MIDN	Midnolin	Epicardial adipose tissue	N/A	H	N/A	Coronary Artery Disease	N/A	Human Genome U133 Plus 2.0 array (Affymetrix)	+			Subcutaneous Adipose Tissue
23376071	Serglycin is a novel adipocytokine highly expressed in epicardial adipose tissue.		MIRN21		Epicardial adipose tissue	N/A	H	N/A	Coronary Artery Disease	N/A	Human Genome U133 Plus 2.0 array (Affymetrix)	+			Subcutaneous Adipose Tissue
23376071	Serglycin is a novel adipocytokine highly expressed in epicardial adipose tissue.	Q13015	MLLT11	Protein AF1q	Epicardial adipose tissue	N/A	H	N/A	Coronary Artery Disease	N/A	Human Genome U133 Plus 2.0 array (Affymetrix)	+			Subcutaneous Adipose Tissue
23376071	Serglycin is a novel adipocytokine highly expressed in epicardial adipose tissue.	Q13201	MMRN1	Multimerin-1	Epicardial adipose tissue	N/A	H	N/A	Coronary Artery Disease	N/A	Human Genome U133 Plus 2.0 array (Affymetrix)	+			Subcutaneous Adipose Tissue
23376071	Serglycin is a novel adipocytokine highly expressed in epicardial adipose tissue.	Q10571	MN1	Transcriptional activator MN1	Epicardial adipose tissue	N/A	H	N/A	Coronary Artery Disease	N/A	Human Genome U133 Plus 2.0 array (Affymetrix)	+			Subcutaneous Adipose Tissue
23376071	Serglycin is a novel adipocytokine highly expressed in epicardial adipose tissue.	P41218	MNDA	Myeloid cell nuclear differentiation antigen	Epicardial adipose tissue	N/A	H	N/A	Coronary Artery Disease	N/A	Human Genome U133 Plus 2.0 array (Affymetrix)	+			Subcutaneous Adipose Tissue
23376071	Serglycin is a novel adipocytokine highly expressed in epicardial adipose tissue.	Q8N339	MT1M	Metallothionein-1M	Epicardial adipose tissue	N/A	H	N/A	Coronary Artery Disease	N/A	Human Genome U133 Plus 2.0 array (Affymetrix)	+			Subcutaneous Adipose Tissue
23376071	Serglycin is a novel adipocytokine highly expressed in epicardial adipose tissue.	Q05195	MXD1	Max dimerization protein 1	Epicardial adipose tissue	N/A	H	N/A	Coronary Artery Disease	N/A	Human Genome U133 Plus 2.0 array (Affymetrix)	+			Subcutaneous Adipose Tissue
23376071	Serglycin is a novel adipocytokine highly expressed in epicardial adipose tissue.	P01106	MYC	Myc proto-oncogene protein	Epicardial adipose tissue	N/A	H	N/A	Coronary Artery Disease	N/A	Human Genome U133 Plus 2.0 array (Affymetrix)	+			Subcutaneous Adipose Tissue
23376071	Serglycin is a novel adipocytokine highly expressed in epicardial adipose tissue.	O00160	MYO1F	Unconventional myosin-If	Epicardial adipose tissue	N/A	H	N/A	Coronary Artery Disease	N/A	Human Genome U133 Plus 2.0 array (Affymetrix)	+			Subcutaneous Adipose Tissue
23376071	Serglycin is a novel adipocytokine highly expressed in epicardial adipose tissue.	P19878	NCF2	Neutrophil cytosol factor 2	Epicardial adipose tissue	N/A	H	N/A	Coronary Artery Disease	N/A	Human Genome U133 Plus 2.0 array (Affymetrix)	+			Subcutaneous Adipose Tissue
23376071	Serglycin is a novel adipocytokine highly expressed in epicardial adipose tissue.	Q15080	NCF4	Neutrophil cytosol factor 4	Epicardial adipose tissue	N/A	H	N/A	Coronary Artery Disease	N/A	Human Genome U133 Plus 2.0 array (Affymetrix)	+			Subcutaneous Adipose Tissue
23376071	Serglycin is a novel adipocytokine highly expressed in epicardial adipose tissue.	Q16649	NFIL3	Nuclear factor interleukin-3-regulated protein	Epicardial adipose tissue	N/A	H	N/A	Coronary Artery Disease	N/A	Human Genome U133 Plus 2.0 array (Affymetrix)	+			Subcutaneous Adipose Tissue
23376071	Serglycin is a novel adipocytokine highly expressed in epicardial adipose tissue.	Q9BYH8	NFKBIZ	NF-kappa-B inhibitor zeta	Epicardial adipose tissue	N/A	H	N/A	Coronary Artery Disease	N/A	Human Genome U133 Plus 2.0 array (Affymetrix)	+			Subcutaneous Adipose Tissue
23376071	Serglycin is a novel adipocytokine highly expressed in epicardial adipose tissue.	Q9BYH8	NFKBIZ	NF-kappa-B inhibitor zeta	Epicardial adipose tissue	N/A	H	N/A	Coronary Artery Disease	N/A	Human Genome U133 Plus 2.0 array (Affymetrix)	+			Subcutaneous Adipose Tissue
23376071	Serglycin is a novel adipocytokine highly expressed in epicardial adipose tissue.	P22736	NR4A1	Nuclear receptor subfamily 4 group A member 1	Epicardial adipose tissue	N/A	H	N/A	Coronary Artery Disease	N/A	Human Genome U133 Plus 2.0 array (Affymetrix)	+			Subcutaneous Adipose Tissue
23376071	Serglycin is a novel adipocytokine highly expressed in epicardial adipose tissue.	P43354	NR4A2	Nuclear receptor subfamily 4 group A member 2	Epicardial adipose tissue	N/A	H	N/A	Coronary Artery Disease	N/A	Human Genome U133 Plus 2.0 array (Affymetrix)	+			Subcutaneous Adipose Tissue
23376071	Serglycin is a novel adipocytokine highly expressed in epicardial adipose tissue.	Q92570	NR4A3	Nuclear receptor subfamily 4 group A member 3	Epicardial adipose tissue	N/A	H	N/A	Coronary Artery Disease	N/A	Human Genome U133 Plus 2.0 array (Affymetrix)	+			Subcutaneous Adipose Tissue
23376071	Serglycin is a novel adipocytokine highly expressed in epicardial adipose tissue.	O00634	NTN2L	Netrin-3	Epicardial adipose tissue	N/A	H	N/A	Coronary Artery Disease	N/A	Human Genome U133 Plus 2.0 array (Affymetrix)	+			Subcutaneous Adipose Tissue
23376071	Serglycin is a novel adipocytokine highly expressed in epicardial adipose tissue.	P13725	OSM	Oncostatin-M	Epicardial adipose tissue	N/A	H	N/A	Coronary Artery Disease	N/A	Human Genome U133 Plus 2.0 array (Affymetrix)	+			Subcutaneous Adipose Tissue
23376071	Serglycin is a novel adipocytokine highly expressed in epicardial adipose tissue.	Q8TAX0	OSR1	Protein odd-skipped-related 1	Epicardial adipose tissue	N/A	H	N/A	Coronary Artery Disease	N/A	Human Genome U133 Plus 2.0 array (Affymetrix)	+			Subcutaneous Adipose Tissue
23376071	Serglycin is a novel adipocytokine highly expressed in epicardial adipose tissue.	Q9BPV8	P2RY13	P2Y purinoceptor 13	Epicardial adipose tissue	N/A	H	N/A	Coronary Artery Disease	N/A	Human Genome U133 Plus 2.0 array (Affymetrix)	+			Subcutaneous Adipose Tissue
23376071	Serglycin is a novel adipocytokine highly expressed in epicardial adipose tissue.	P43490	PBEF1	Nicotinamide phosphoribosyltransferase	Epicardial adipose tissue	N/A	H	N/A	Coronary Artery Disease	N/A	Human Genome U133 Plus 2.0 array (Affymetrix)	+			Subcutaneous Adipose Tissue
23376071	Serglycin is a novel adipocytokine highly expressed in epicardial adipose tissue.	P29122	PCSK6	Proprotein convertase subtilisin/kexin type 6	Epicardial adipose tissue	N/A	H	N/A	Coronary Artery Disease	N/A	Human Genome U133 Plus 2.0 array (Affymetrix)	+			Subcutaneous Adipose Tissue
23376071	Serglycin is a novel adipocytokine highly expressed in epicardial adipose tissue.	P54750	PDE1A	Calcium/calmodulin-dependent 3',5'-cyclic nucleotide phosphodiesterase 1A	Epicardial adipose tissue	N/A	H	N/A	Coronary Artery Disease	N/A	Human Genome U133 Plus 2.0 array (Affymetrix)	+			Subcutaneous Adipose Tissue
23376071	Serglycin is a novel adipocytokine highly expressed in epicardial adipose tissue.	Q07343	PDE4B	cAMP-specific 3',5'-cyclic phosphodiesterase 4B	Epicardial adipose tissue	N/A	H	N/A	Coronary Artery Disease	N/A	Human Genome U133 Plus 2.0 array (Affymetrix)	+			Subcutaneous Adipose Tissue
23376071	Serglycin is a novel adipocytokine highly expressed in epicardial adipose tissue.	Q08499	PDE4D	cAMP-specific 3',5'-cyclic phosphodiesterase 4D	Epicardial adipose tissue	N/A	H	N/A	Coronary Artery Disease	N/A	Human Genome U133 Plus 2.0 array (Affymetrix)	+			Subcutaneous Adipose Tissue
23376071	Serglycin is a novel adipocytokine highly expressed in epicardial adipose tissue.	Q8WV24	PHLDA1	Pleckstrin homology-like domain family A member 1	Epicardial adipose tissue	N/A	H	N/A	Coronary Artery Disease	N/A	Human Genome U133 Plus 2.0 array (Affymetrix)	+			Subcutaneous Adipose Tissue
23376071	Serglycin is a novel adipocytokine highly expressed in epicardial adipose tissue.	O00329	PIK3CD	Phosphatidylinositol 4,5-bisphosphate 3-kinase catalytic subunit delta isoform	Epicardial adipose tissue	N/A	H	N/A	Coronary Artery Disease	N/A	Human Genome U133 Plus 2.0 array (Affymetrix)	+			Subcutaneous Adipose Tissue
23376071	Serglycin is a novel adipocytokine highly expressed in epicardial adipose tissue.	P11309	PIM1	Serine/threonine-protein kinase pim-1	Epicardial adipose tissue	N/A	H	N/A	Coronary Artery Disease	N/A	Human Genome U133 Plus 2.0 array (Affymetrix)	+			Subcutaneous Adipose Tissue
23376071	Serglycin is a novel adipocytokine highly expressed in epicardial adipose tissue.	Q96KN3	PKNOX2	Homeobox protein PKNOX2	Epicardial adipose tissue	N/A	H	N/A	Coronary Artery Disease	N/A	Human Genome U133 Plus 2.0 array (Affymetrix)	+			Subcutaneous Adipose Tissue
23376071	Serglycin is a novel adipocytokine highly expressed in epicardial adipose tissue.	Q03405	PLAUR	Urokinase plasminogen activator surface receptor	Epicardial adipose tissue	N/A	H	N/A	Coronary Artery Disease	N/A	Human Genome U133 Plus 2.0 array (Affymetrix)	+			Subcutaneous Adipose Tissue
23376071	Serglycin is a novel adipocytokine highly expressed in epicardial adipose tissue.	P08567	PLEK	Pleckstrin	Epicardial adipose tissue	N/A	H	N/A	Coronary Artery Disease	N/A	Human Genome U133 Plus 2.0 array (Affymetrix)	+			Subcutaneous Adipose Tissue
23376071	Serglycin is a novel adipocytokine highly expressed in epicardial adipose tissue.	Q8IUK5	PLXDC1	Plexin domain-containing protein 1	Epicardial adipose tissue	N/A	H	N/A	Coronary Artery Disease	N/A	Human Genome U133 Plus 2.0 array (Affymetrix)	+			Subcutaneous Adipose Tissue
23376071	Serglycin is a novel adipocytokine highly expressed in epicardial adipose tissue.	Q13794	PMAIP1	Phorbol-12-myristate-13-acetate-induced protein 1	Epicardial adipose tissue	N/A	H	N/A	Coronary Artery Disease	N/A	Human Genome U133 Plus 2.0 array (Affymetrix)	+			Subcutaneous Adipose Tissue
23376071	Serglycin is a novel adipocytokine highly expressed in epicardial adipose tissue.	Q9UL42	PNMA2	Paraneoplastic antigen Ma2	Epicardial adipose tissue	N/A	H	N/A	Coronary Artery Disease	N/A	Human Genome U133 Plus 2.0 array (Affymetrix)	+			Subcutaneous Adipose Tissue
23376071	Serglycin is a novel adipocytokine highly expressed in epicardial adipose tissue.	Q9Y3C6	PPIL1	Peptidyl-prolyl cis-trans isomerase-like 1	Epicardial adipose tissue	N/A	H	N/A	Coronary Artery Disease	N/A	Human Genome U133 Plus 2.0 array (Affymetrix)	+			Subcutaneous Adipose Tissue
23376071	Serglycin is a novel adipocytokine highly expressed in epicardial adipose tissue.	Q8TCU6	PREX1	Phosphatidylinositol 3,4,5-trisphosphate-dependent Rac exchanger 1 protein	Epicardial adipose tissue	N/A	H	N/A	Coronary Artery Disease	N/A	Human Genome U133 Plus 2.0 array (Affymetrix)	+			Subcutaneous Adipose Tissue
23376071	Serglycin is a novel adipocytokine highly expressed in epicardial adipose tissue.	Q92954	PRG4	Proteoglycan 4	Epicardial adipose tissue	N/A	H	N/A	Coronary Artery Disease	N/A	Human Genome U133 Plus 2.0 array (Affymetrix)	+			Subcutaneous Adipose Tissue
23376071	Serglycin is a novel adipocytokine highly expressed in epicardial adipose tissue.	P05771	PRKCB1	Protein kinase C beta type	Epicardial adipose tissue	N/A	H	N/A	Coronary Artery Disease	N/A	Human Genome U133 Plus 2.0 array (Affymetrix)	+			Subcutaneous Adipose Tissue
23376071	Serglycin is a novel adipocytokine highly expressed in epicardial adipose tissue.	Q9HC23	PROK2	Prokineticin-2	Epicardial adipose tissue	N/A	H	N/A	Coronary Artery Disease	N/A	Human Genome U133 Plus 2.0 array (Affymetrix)	+			Subcutaneous Adipose Tissue
23376071	Serglycin is a novel adipocytokine highly expressed in epicardial adipose tissue.	O60759	PSCDBP	Cytohesin-interacting protein	Epicardial adipose tissue	N/A	H	N/A	Coronary Artery Disease	N/A	Human Genome U133 Plus 2.0 array (Affymetrix)	+			Subcutaneous Adipose Tissue
23376071	Serglycin is a novel adipocytokine highly expressed in epicardial adipose tissue.	P41222	PTGDS	Prostaglandin-H2 D-isomerase	Epicardial adipose tissue	N/A	H	N/A	Coronary Artery Disease	N/A	Human Genome U133 Plus 2.0 array (Affymetrix)	+			Subcutaneous Adipose Tissue
23376071	Serglycin is a novel adipocytokine highly expressed in epicardial adipose tissue.	P35354	PTGS2	Prostaglandin G/H synthase 2	Epicardial adipose tissue	N/A	H	N/A	Coronary Artery Disease	N/A	Human Genome U133 Plus 2.0 array (Affymetrix)	+			Subcutaneous Adipose Tissue
23376071	Serglycin is a novel adipocytokine highly expressed in epicardial adipose tissue.	P08575	PTPRC	Receptor-type tyrosine-protein phosphatase C	Epicardial adipose tissue	N/A	H	N/A	Coronary Artery Disease	N/A	Human Genome U133 Plus 2.0 array (Affymetrix)	+			Subcutaneous Adipose Tissue
23376071	Serglycin is a novel adipocytokine highly expressed in epicardial adipose tissue.	P23468	PTPRD	Receptor-type tyrosine-protein phosphatase delta	Epicardial adipose tissue	N/A	H	N/A	Coronary Artery Disease	N/A	Human Genome U133 Plus 2.0 array (Affymetrix)	+			Subcutaneous Adipose Tissue
23376071	Serglycin is a novel adipocytokine highly expressed in epicardial adipose tissue.	Q12913	PTPRJ	Receptor-type tyrosine-protein phosphatase eta	Epicardial adipose tissue	N/A	H	N/A	Coronary Artery Disease	N/A	Human Genome U133 Plus 2.0 array (Affymetrix)	+			Subcutaneous Adipose Tissue
23376071	Serglycin is a novel adipocytokine highly expressed in epicardial adipose tissue.	P26022	PTX3	Pentraxin-related protein PTX3	Epicardial adipose tissue	N/A	H	N/A	Coronary Artery Disease	N/A	Human Genome U133 Plus 2.0 array (Affymetrix)	+			Subcutaneous Adipose Tissue
23376071	Serglycin is a novel adipocytokine highly expressed in epicardial adipose tissue.	A1KZ92	PXDNL	Peroxidasin-like protein	Epicardial adipose tissue	N/A	H	N/A	Coronary Artery Disease	N/A	Human Genome U133 Plus 2.0 array (Affymetrix)	+			Subcutaneous Adipose Tissue
23376071	Serglycin is a novel adipocytokine highly expressed in epicardial adipose tissue.	P15153	RAC2	Ras-related C3 botulinum toxin substrate 2	Epicardial adipose tissue	N/A	H	N/A	Coronary Artery Disease	N/A	Human Genome U133 Plus 2.0 array (Affymetrix)	+			Subcutaneous Adipose Tissue
23376071	Serglycin is a novel adipocytokine highly expressed in epicardial adipose tissue.	P10826	RARB	Retinoic acid receptor beta	Epicardial adipose tissue	N/A	H	N/A	Coronary Artery Disease	N/A	Human Genome U133 Plus 2.0 array (Affymetrix)	+			Subcutaneous Adipose Tissue
23376071	Serglycin is a novel adipocytokine highly expressed in epicardial adipose tissue.	P50749	RASSF2	Ras association domain-containing protein 2	Epicardial adipose tissue	N/A	H	N/A	Coronary Artery Disease	N/A	Human Genome U133 Plus 2.0 array (Affymetrix)	+			Subcutaneous Adipose Tissue
23376071	Serglycin is a novel adipocytokine highly expressed in epicardial adipose tissue.	Q8WWW0	RASSF5	Ras association domain-containing protein 5	Epicardial adipose tissue	N/A	H	N/A	Coronary Artery Disease	N/A	Human Genome U133 Plus 2.0 array (Affymetrix)	+			Subcutaneous Adipose Tissue
23376071	Serglycin is a novel adipocytokine highly expressed in epicardial adipose tissue.	P09455	RBP1	Retinol-binding protein 1	Epicardial adipose tissue	N/A	H	N/A	Coronary Artery Disease	N/A	Human Genome U133 Plus 2.0 array (Affymetrix)	+			Subcutaneous Adipose Tissue
23376071	Serglycin is a novel adipocytokine highly expressed in epicardial adipose tissue.	Q8IZV5	RDH10	Retinol dehydrogenase 10	Epicardial adipose tissue	N/A	H	N/A	Coronary Artery Disease	N/A	Human Genome U133 Plus 2.0 array (Affymetrix)	+			Subcutaneous Adipose Tissue
23376071	Serglycin is a novel adipocytokine highly expressed in epicardial adipose tissue.	P41220	RGS2	Regulator of G-protein signaling 2	Epicardial adipose tissue	N/A	H	N/A	Coronary Artery Disease	N/A	Human Genome U133 Plus 2.0 array (Affymetrix)	+			Subcutaneous Adipose Tissue
23376071	Serglycin is a novel adipocytokine highly expressed in epicardial adipose tissue.	P80511	S100A12	Protein S100-A12	Epicardial adipose tissue	N/A	H	N/A	Coronary Artery Disease	N/A	Human Genome U133 Plus 2.0 array (Affymetrix)	+			Subcutaneous Adipose Tissue
23376071	Serglycin is a novel adipocytokine highly expressed in epicardial adipose tissue.	P05109	S100A8	Protein S100-A8	Epicardial adipose tissue	N/A	H	N/A	Coronary Artery Disease	N/A	Human Genome U133 Plus 2.0 array (Affymetrix)	+			Subcutaneous Adipose Tissue
23376071	Serglycin is a novel adipocytokine highly expressed in epicardial adipose tissue.	P06702	S100A9	Protein S100-A9	Epicardial adipose tissue	N/A	H	N/A	Coronary Artery Disease	N/A	Human Genome U133 Plus 2.0 array (Affymetrix)	+			Subcutaneous Adipose Tissue
23376071	Serglycin is a novel adipocytokine highly expressed in epicardial adipose tissue.	Q9NSI8	SAMSN1	SAM domain-containing protein SAMSN-1	Epicardial adipose tissue	N/A	H	N/A	Coronary Artery Disease	N/A	Human Genome U133 Plus 2.0 array (Affymetrix)	+			Subcutaneous Adipose Tissue
23376071	Serglycin is a novel adipocytokine highly expressed in epicardial adipose tissue.	Q8WVN6	SECTM1	Secreted and transmembrane protein 1	Epicardial adipose tissue	N/A	H	N/A	Coronary Artery Disease	N/A	Human Genome U133 Plus 2.0 array (Affymetrix)	+			Subcutaneous Adipose Tissue
23376071	Serglycin is a novel adipocytokine highly expressed in epicardial adipose tissue.	P14151	SELL	L-selectin	Epicardial adipose tissue	N/A	H	N/A	Coronary Artery Disease	N/A	Human Genome U133 Plus 2.0 array (Affymetrix)	+			Subcutaneous Adipose Tissue
23376071	Serglycin is a novel adipocytokine highly expressed in epicardial adipose tissue.	Q14242	SELPLG	P-selectin glycoprotein ligand 1	Epicardial adipose tissue	N/A	H	N/A	Coronary Artery Disease	N/A	Human Genome U133 Plus 2.0 array (Affymetrix)	+			Subcutaneous Adipose Tissue
23376071	Serglycin is a novel adipocytokine highly expressed in epicardial adipose tissue.	Q92854	SEMA4D	Semaphorin-4D	Epicardial adipose tissue	N/A	H	N/A	Coronary Artery Disease	N/A	Human Genome U133 Plus 2.0 array (Affymetrix)	+			Subcutaneous Adipose Tissue
23376071	Serglycin is a novel adipocytokine highly expressed in epicardial adipose tissue.	P01009	SERPINA1	Alpha-1-antitrypsin	Epicardial adipose tissue	N/A	H	N/A	Coronary Artery Disease	N/A	Human Genome U133 Plus 2.0 array (Affymetrix)	+			Subcutaneous Adipose Tissue
23376071	Serglycin is a novel adipocytokine highly expressed in epicardial adipose tissue.	P01011	SERPINA3	Alpha-1-antichymotrypsin	Epicardial adipose tissue	N/A	H	N/A	Coronary Artery Disease	N/A	Human Genome U133 Plus 2.0 array (Affymetrix)	+			Subcutaneous Adipose Tissue
23376071	Serglycin is a novel adipocytokine highly expressed in epicardial adipose tissue.	P07093	SERPINE2	Glia-derived nexin	Epicardial adipose tissue	N/A	H	N/A	Coronary Artery Disease	N/A	Human Genome U133 Plus 2.0 array (Affymetrix)	+			Subcutaneous Adipose Tissue
23376071	Serglycin is a novel adipocytokine highly expressed in epicardial adipose tissue.	Q9UHV2	SERTAD1	SERTA domain-containing protein 1	Epicardial adipose tissue	N/A	H	N/A	Coronary Artery Disease	N/A	Human Genome U133 Plus 2.0 array (Affymetrix)	+			Subcutaneous Adipose Tissue
23376071	Serglycin is a novel adipocytokine highly expressed in epicardial adipose tissue.	O00141	SGK1	Serine/threonine-protein kinase Sgk1	Epicardial adipose tissue	N/A	H	N/A	Coronary Artery Disease	N/A	Human Genome U133 Plus 2.0 array (Affymetrix)	+			Subcutaneous Adipose Tissue
23376071	Serglycin is a novel adipocytokine highly expressed in epicardial adipose tissue.	Q13239	SLA	Src-like-adapter	Epicardial adipose tissue	N/A	H	N/A	Coronary Artery Disease	N/A	Human Genome U133 Plus 2.0 array (Affymetrix)	+			Subcutaneous Adipose Tissue
23376071	Serglycin is a novel adipocytokine highly expressed in epicardial adipose tissue.	Q8WUM9	SLC20A1	Sodium-dependent phosphate transporter 1	Epicardial adipose tissue	N/A	H	N/A	Coronary Artery Disease	N/A	Human Genome U133 Plus 2.0 array (Affymetrix)	+			Subcutaneous Adipose Tissue
23376071	Serglycin is a novel adipocytokine highly expressed in epicardial adipose tissue.	Q9NYZ2	SLC25A37	Mitoferrin-1	Epicardial adipose tissue	N/A	H	N/A	Coronary Artery Disease	N/A	Human Genome U133 Plus 2.0 array (Affymetrix)	+			Subcutaneous Adipose Tissue
23376071	Serglycin is a novel adipocytokine highly expressed in epicardial adipose tissue.	Q8TE54	SLC26A7	Anion exchange transporter	Epicardial adipose tissue	N/A	H	N/A	Coronary Artery Disease	N/A	Human Genome U133 Plus 2.0 array (Affymetrix)	+			Subcutaneous Adipose Tissue
23376071	Serglycin is a novel adipocytokine highly expressed in epicardial adipose tissue.	Q9Y2P4	SLC27A6	Long-chain fatty acid transport protein 6	Epicardial adipose tissue	N/A	H	N/A	Coronary Artery Disease	N/A	Human Genome U133 Plus 2.0 array (Affymetrix)	+			Subcutaneous Adipose Tissue
23376071	Serglycin is a novel adipocytokine highly expressed in epicardial adipose tissue.	P11169	SLC2A3	Solute carrier family 2, facilitated glucose transporter member 3	Epicardial adipose tissue	N/A	H	N/A	Coronary Artery Disease	N/A	Human Genome U133 Plus 2.0 array (Affymetrix)	+			Subcutaneous Adipose Tissue
23376071	Serglycin is a novel adipocytokine highly expressed in epicardial adipose tissue.	Q9C0K1	SLC39A8	Zinc transporter ZIP8	Epicardial adipose tissue	N/A	H	N/A	Coronary Artery Disease	N/A	Human Genome U133 Plus 2.0 array (Affymetrix)	+			Subcutaneous Adipose Tissue
23376071	Serglycin is a novel adipocytokine highly expressed in epicardial adipose tissue.	O94956	SLCO2B1	Solute carrier organic anion transporter family member 2B1	Epicardial adipose tissue	N/A	H	N/A	Coronary Artery Disease	N/A	Human Genome U133 Plus 2.0 array (Affymetrix)	+			Subcutaneous Adipose Tissue
23376071	Serglycin is a novel adipocytokine highly expressed in epicardial adipose tissue.	O14543	SOCS3	Suppressor of cytokine signaling 3	Epicardial adipose tissue	N/A	H	N/A	Coronary Artery Disease	N/A	Human Genome U133 Plus 2.0 array (Affymetrix)	+			Subcutaneous Adipose Tissue
23376071	Serglycin is a novel adipocytokine highly expressed in epicardial adipose tissue.	Q92673	SORL1	Sortilin-related receptor	Epicardial adipose tissue	N/A	H	N/A	Coronary Artery Disease	N/A	Human Genome U133 Plus 2.0 array (Affymetrix)	+			Subcutaneous Adipose Tissue
23376071	Serglycin is a novel adipocytokine highly expressed in epicardial adipose tissue.	P10124	SRGN	Serglycin	Epicardial adipose tissue	N/A	H	N/A	Coronary Artery Disease	N/A	Human Genome U133 Plus 2.0 array (Affymetrix)	+			Subcutaneous Adipose Tissue
23376071	Serglycin is a novel adipocytokine highly expressed in epicardial adipose tissue.	P52823	STC1	Stanniocalcin-1	Epicardial adipose tissue	N/A	H	N/A	Coronary Artery Disease	N/A	Human Genome U133 Plus 2.0 array (Affymetrix)	+			Subcutaneous Adipose Tissue
23376071	Serglycin is a novel adipocytokine highly expressed in epicardial adipose tissue.	Q9H2B2	SYT4	Synaptotagmin-4	Epicardial adipose tissue	N/A	H	N/A	Coronary Artery Disease	N/A	Human Genome U133 Plus 2.0 array (Affymetrix)	+			Subcutaneous Adipose Tissue
23376071	Serglycin is a novel adipocytokine highly expressed in epicardial adipose tissue.	Q8N103	TAGAP	T-cell activation Rho GTPase-activating protein	Epicardial adipose tissue	N/A	H	N/A	Coronary Artery Disease	N/A	Human Genome U133 Plus 2.0 array (Affymetrix)	+			Subcutaneous Adipose Tissue
23376071	Serglycin is a novel adipocytokine highly expressed in epicardial adipose tissue.	Q8N9U0	TC2N	Tandem C2 domains nuclear protein	Epicardial adipose tissue	N/A	H	N/A	Coronary Artery Disease	N/A	Human Genome U133 Plus 2.0 array (Affymetrix)	+			Subcutaneous Adipose Tissue
23376071	Serglycin is a novel adipocytokine highly expressed in epicardial adipose tissue.	P02787	TF	Serotransferrin	Epicardial adipose tissue	N/A	H	N/A	Coronary Artery Disease	N/A	Human Genome U133 Plus 2.0 array (Affymetrix)	+			Subcutaneous Adipose Tissue
23376071	Serglycin is a novel adipocytokine highly expressed in epicardial adipose tissue.	P02786	TFRC	Transferrin receptor protein 1	Epicardial adipose tissue	N/A	H	N/A	Coronary Artery Disease	N/A	Human Genome U133 Plus 2.0 array (Affymetrix)	+			Subcutaneous Adipose Tissue
23376071	Serglycin is a novel adipocytokine highly expressed in epicardial adipose tissue.	P21980	TGM2	Protein-glutamine gamma-glutamyltransferase 2	Epicardial adipose tissue	N/A	H	N/A	Coronary Artery Disease	N/A	Human Genome U133 Plus 2.0 array (Affymetrix)	+			Subcutaneous Adipose Tissue
23376071	Serglycin is a novel adipocytokine highly expressed in epicardial adipose tissue.	P07204	THBD	Thrombomodulin	Epicardial adipose tissue	N/A	H	N/A	Coronary Artery Disease	N/A	Human Genome U133 Plus 2.0 array (Affymetrix)	+			Subcutaneous Adipose Tissue
23376071	Serglycin is a novel adipocytokine highly expressed in epicardial adipose tissue.	P01033	TIMP1	Metalloproteinase inhibitor 1	Epicardial adipose tissue	N/A	H	N/A	Coronary Artery Disease	N/A	Human Genome U133 Plus 2.0 array (Affymetrix)	+			Subcutaneous Adipose Tissue
23376071	Serglycin is a novel adipocytokine highly expressed in epicardial adipose tissue.	Q15399	TLR1	Toll-like receptor 1	Epicardial adipose tissue	N/A	H	N/A	Coronary Artery Disease	N/A	Human Genome U133 Plus 2.0 array (Affymetrix)	+			Subcutaneous Adipose Tissue
23376071	Serglycin is a novel adipocytokine highly expressed in epicardial adipose tissue.	O60603	TLR2	Toll-like receptor 2	Epicardial adipose tissue	N/A	H	N/A	Coronary Artery Disease	N/A	Human Genome U133 Plus 2.0 array (Affymetrix)	+			Subcutaneous Adipose Tissue
23376071	Serglycin is a novel adipocytokine highly expressed in epicardial adipose tissue.	P30408	TM4SF1	Transmembrane 4 L6 family member 1	Epicardial adipose tissue	N/A	H	N/A	Coronary Artery Disease	N/A	Human Genome U133 Plus 2.0 array (Affymetrix)	+			Subcutaneous Adipose Tissue
23376071	Serglycin is a novel adipocytokine highly expressed in epicardial adipose tissue.	Q6UXF1	TMEM108	Transmembrane protein 108	Epicardial adipose tissue	N/A	H	N/A	Coronary Artery Disease	N/A	Human Genome U133 Plus 2.0 array (Affymetrix)	+			Subcutaneous Adipose Tissue
23376071	Serglycin is a novel adipocytokine highly expressed in epicardial adipose tissue.	Q6P9G4	TMEM154	Transmembrane protein 154	Epicardial adipose tissue	N/A	H	N/A	Coronary Artery Disease	N/A	Human Genome U133 Plus 2.0 array (Affymetrix)	+			Subcutaneous Adipose Tissue
23376071	Serglycin is a novel adipocytokine highly expressed in epicardial adipose tissue.	Q6P5X7	TMEM71	Transmembrane protein 71	Epicardial adipose tissue	N/A	H	N/A	Coronary Artery Disease	N/A	Human Genome U133 Plus 2.0 array (Affymetrix)	+			Subcutaneous Adipose Tissue
23376071	Serglycin is a novel adipocytokine highly expressed in epicardial adipose tissue.	P28289	TMOD1	Tropomodulin-1	Epicardial adipose tissue	N/A	H	N/A	Coronary Artery Disease	N/A	Human Genome U133 Plus 2.0 array (Affymetrix)	+			Subcutaneous Adipose Tissue
23376071	Serglycin is a novel adipocytokine highly expressed in epicardial adipose tissue.	P21580	TNFAIP3	Tumor necrosis factor alpha-induced protein 3	Epicardial adipose tissue	N/A	H	N/A	Coronary Artery Disease	N/A	Human Genome U133 Plus 2.0 array (Affymetrix)	+			Subcutaneous Adipose Tissue
23376071	Serglycin is a novel adipocytokine highly expressed in epicardial adipose tissue.	Q9Y275	TNFSF13B	Tumor necrosis factor ligand superfamily member 13B	Epicardial adipose tissue	N/A	H	N/A	Coronary Artery Disease	N/A	Human Genome U133 Plus 2.0 array (Affymetrix)	+			Subcutaneous Adipose Tissue
23376071	Serglycin is a novel adipocytokine highly expressed in epicardial adipose tissue.	Q13061	TRDN	Triadin	Epicardial adipose tissue	N/A	H	N/A	Coronary Artery Disease	N/A	Human Genome U133 Plus 2.0 array (Affymetrix)	+			Subcutaneous Adipose Tissue
23376071	Serglycin is a novel adipocytokine highly expressed in epicardial adipose tissue.	Q96RU8	TRIB1	Tribbles homolog 1	Epicardial adipose tissue	N/A	H	N/A	Coronary Artery Disease	N/A	Human Genome U133 Plus 2.0 array (Affymetrix)	+			Subcutaneous Adipose Tissue
23376071	Serglycin is a novel adipocytokine highly expressed in epicardial adipose tissue.	Q9BYV6	TRIM55	Tripartite motif-containing protein 55	Epicardial adipose tissue	N/A	H	N/A	Coronary Artery Disease	N/A	Human Genome U133 Plus 2.0 array (Affymetrix)	+			Subcutaneous Adipose Tissue
23376071	Serglycin is a novel adipocytokine highly expressed in epicardial adipose tissue.	O60701	UGDH	UDP-glucose 6-dehydrogenase	Epicardial adipose tissue	N/A	H	N/A	Coronary Artery Disease	N/A	Human Genome U133 Plus 2.0 array (Affymetrix)	+			Subcutaneous Adipose Tissue
23376071	Serglycin is a novel adipocytokine highly expressed in epicardial adipose tissue.	O95498	VNN2	Vascular non-inflammatory molecule 2	Epicardial adipose tissue	N/A	H	N/A	Coronary Artery Disease	N/A	Human Genome U133 Plus 2.0 array (Affymetrix)	+			Subcutaneous Adipose Tissue
23376071	Serglycin is a novel adipocytokine highly expressed in epicardial adipose tissue.	Q5D1E8	ZC3H12A	Endoribonuclease ZC3H12A	Epicardial adipose tissue	N/A	H	N/A	Coronary Artery Disease	N/A	Human Genome U133 Plus 2.0 array (Affymetrix)	+			Subcutaneous Adipose Tissue
23376071	Serglycin is a novel adipocytokine highly expressed in epicardial adipose tissue.	Q9NQX6	ZNF331	Zinc finger protein 331	Epicardial adipose tissue	N/A	H	N/A	Coronary Artery Disease	N/A	Human Genome U133 Plus 2.0 array (Affymetrix)	+			Subcutaneous Adipose Tissue
23376071	Serglycin is a novel adipocytokine highly expressed in epicardial adipose tissue.		Full length insert cDNA clone YZ35C05		Epicardial adipose tissue	N/A	H	N/A	Coronary Artery Disease	N/A	Human Genome U133 Plus 2.0 array (Affymetrix)	+			Subcutaneous Adipose Tissue
23376071	Serglycin is a novel adipocytokine highly expressed in epicardial adipose tissue.		Immunoglobulin kappa light chain (IGKV) mRNA variable region, joining region, and constant region		Epicardial adipose tissue	N/A	H	N/A	Coronary Artery Disease	N/A	Human Genome U133 Plus 2.0 array (Affymetrix)	+			Subcutaneous Adipose Tissue
23376071	Serglycin is a novel adipocytokine highly expressed in epicardial adipose tissue.		Transcribed locus, moderately similar to XP_947146.1 PREDICTED: similar to piwi-like 2 [Homo sapiens]		Epicardial adipose tissue	N/A	H	N/A	Coronary Artery Disease	N/A	Human Genome U133 Plus 2.0 array (Affymetrix)	+			Subcutaneous Adipose Tissue
23376071	Serglycin is a novel adipocytokine highly expressed in epicardial adipose tissue.		CDNA FLJ33024 fis, clone THYMU1000532, moderately similar to HIGH-AFFINITY CAMP-SPECIFIC 3',5'-CYCLIC PHOSPHODIESTERASE (EC 3.1.4.17)		Epicardial adipose tissue	N/A	H	N/A	Coronary Artery Disease	N/A	Human Genome U133 Plus 2.0 array (Affymetrix)	+			Subcutaneous Adipose Tissue
23376071	Serglycin is a novel adipocytokine highly expressed in epicardial adipose tissue.		---		Epicardial adipose tissue	N/A	H	N/A	Coronary Artery Disease	N/A	Human Genome U133 Plus 2.0 array (Affymetrix)	+			Subcutaneous Adipose Tissue
23376071	Serglycin is a novel adipocytokine highly expressed in epicardial adipose tissue.		Transcribed locus		Epicardial adipose tissue	N/A	H	N/A	Coronary Artery Disease	N/A	Human Genome U133 Plus 2.0 array (Affymetrix)	+			Subcutaneous Adipose Tissue
23376071	Serglycin is a novel adipocytokine highly expressed in epicardial adipose tissue.		Transcribed locus		Epicardial adipose tissue	N/A	H	N/A	Coronary Artery Disease	N/A	Human Genome U133 Plus 2.0 array (Affymetrix)	+			Subcutaneous Adipose Tissue
23376071	Serglycin is a novel adipocytokine highly expressed in epicardial adipose tissue.		CDNA FLJ12412 fis, clone MAMMA1003004		Epicardial adipose tissue	N/A	H	N/A	Coronary Artery Disease	N/A	Human Genome U133 Plus 2.0 array (Affymetrix)	+			Subcutaneous Adipose Tissue
23376071	Serglycin is a novel adipocytokine highly expressed in epicardial adipose tissue.		CDNA FLJ36210 fis, clone THYMU2000155		Epicardial adipose tissue	N/A	H	N/A	Coronary Artery Disease	N/A	Human Genome U133 Plus 2.0 array (Affymetrix)	+			Subcutaneous Adipose Tissue
23376071	Serglycin is a novel adipocytokine highly expressed in epicardial adipose tissue.		Transcribed locus		Epicardial adipose tissue	N/A	H	N/A	Coronary Artery Disease	N/A	Human Genome U133 Plus 2.0 array (Affymetrix)	+			Subcutaneous Adipose Tissue
23376071	Serglycin is a novel adipocytokine highly expressed in epicardial adipose tissue.		Transcribed locus		Epicardial adipose tissue	N/A	H	N/A	Coronary Artery Disease	N/A	Human Genome U133 Plus 2.0 array (Affymetrix)	+			Subcutaneous Adipose Tissue
23376071	Serglycin is a novel adipocytokine highly expressed in epicardial adipose tissue.		Transcribed locus		Epicardial adipose tissue	N/A	H	N/A	Coronary Artery Disease	N/A	Human Genome U133 Plus 2.0 array (Affymetrix)	+			Subcutaneous Adipose Tissue
23376071	Serglycin is a novel adipocytokine highly expressed in epicardial adipose tissue.		Transcribed locus		Epicardial adipose tissue	N/A	H	N/A	Coronary Artery Disease	N/A	Human Genome U133 Plus 2.0 array (Affymetrix)	+			Subcutaneous Adipose Tissue
23376071	Serglycin is a novel adipocytokine highly expressed in epicardial adipose tissue.		---		Epicardial adipose tissue	N/A	H	N/A	Coronary Artery Disease	N/A	Human Genome U133 Plus 2.0 array (Affymetrix)	+			Subcutaneous Adipose Tissue
23376071	Serglycin is a novel adipocytokine highly expressed in epicardial adipose tissue.		Transcribed locus		Epicardial adipose tissue	N/A	H	N/A	Coronary Artery Disease	N/A	Human Genome U133 Plus 2.0 array (Affymetrix)	+			Subcutaneous Adipose Tissue
23376071	Serglycin is a novel adipocytokine highly expressed in epicardial adipose tissue.		Transcribed locus		Epicardial adipose tissue	N/A	H	N/A	Coronary Artery Disease	N/A	Human Genome U133 Plus 2.0 array (Affymetrix)	+			Subcutaneous Adipose Tissue
23376071	Serglycin is a novel adipocytokine highly expressed in epicardial adipose tissue.		Transcribed locus		Epicardial adipose tissue	N/A	H	N/A	Coronary Artery Disease	N/A	Human Genome U133 Plus 2.0 array (Affymetrix)	+			Subcutaneous Adipose Tissue
23376071	Serglycin is a novel adipocytokine highly expressed in epicardial adipose tissue.		Transcribed locus		Epicardial adipose tissue	N/A	H	N/A	Coronary Artery Disease	N/A	Human Genome U133 Plus 2.0 array (Affymetrix)	+			Subcutaneous Adipose Tissue
23376071	Serglycin is a novel adipocytokine highly expressed in epicardial adipose tissue.		Transcribed locus		Epicardial adipose tissue	N/A	H	N/A	Coronary Artery Disease	N/A	Human Genome U133 Plus 2.0 array (Affymetrix)	+			Subcutaneous Adipose Tissue
23376071	Serglycin is a novel adipocytokine highly expressed in epicardial adipose tissue.		CDNA FLJ23728 fis, clone HEP14243		Epicardial adipose tissue	N/A	H	N/A	Coronary Artery Disease	N/A	Human Genome U133 Plus 2.0 array (Affymetrix)	+			Subcutaneous Adipose Tissue
23376071	Serglycin is a novel adipocytokine highly expressed in epicardial adipose tissue.		Transcribed locus		Epicardial adipose tissue	N/A	H	N/A	Coronary Artery Disease	N/A	Human Genome U133 Plus 2.0 array (Affymetrix)	+			Subcutaneous Adipose Tissue
23376071	Serglycin is a novel adipocytokine highly expressed in epicardial adipose tissue.		Transcribed locus		Epicardial adipose tissue	N/A	H	N/A	Coronary Artery Disease	N/A	Human Genome U133 Plus 2.0 array (Affymetrix)	+			Subcutaneous Adipose Tissue
23376071	Serglycin is a novel adipocytokine highly expressed in epicardial adipose tissue.		Transcribed locus		Epicardial adipose tissue	N/A	H	N/A	Coronary Artery Disease	N/A	Human Genome U133 Plus 2.0 array (Affymetrix)	+			Subcutaneous Adipose Tissue
23376071	Serglycin is a novel adipocytokine highly expressed in epicardial adipose tissue.	P13928	ANXA8 /// ANXA8L1 /// ANXA8L2	Annexin A8	Epicardial adipose tissue	N/A	H	N/A	Coronary Artery Disease	N/A	Human Genome U133 Plus 2.0 array (Affymetrix)	+			Subcutaneous Adipose Tissue
23376071	Serglycin is a novel adipocytokine highly expressed in epicardial adipose tissue.	O43315	AQP9	Aquaporin-9	Epicardial adipose tissue	N/A	H	N/A	Coronary Artery Disease	N/A	Human Genome U133 Plus 2.0 array (Affymetrix)	+			Subcutaneous Adipose Tissue
23376071	Serglycin is a novel adipocytokine highly expressed in epicardial adipose tissue.	P06276	BCHE	Cholinesterase	Epicardial adipose tissue	N/A	H	N/A	Coronary Artery Disease	N/A	Human Genome U133 Plus 2.0 array (Affymetrix)	+			Subcutaneous Adipose Tissue
23376071	Serglycin is a novel adipocytokine highly expressed in epicardial adipose tissue.	Q9H714	C13orf18	Protein associated with UVRAG as autophagy enhancer	Epicardial adipose tissue	N/A	H	N/A	Coronary Artery Disease	N/A	Human Genome U133 Plus 2.0 array (Affymetrix)	+			Subcutaneous Adipose Tissue
23376071	Serglycin is a novel adipocytokine highly expressed in epicardial adipose tissue.	P0C0L4	C4A /// C4B	Complement C4-A	Epicardial adipose tissue	N/A	H	N/A	Coronary Artery Disease	N/A	Human Genome U133 Plus 2.0 array (Affymetrix)	+			Subcutaneous Adipose Tissue
23376071	Serglycin is a novel adipocytokine highly expressed in epicardial adipose tissue.	P10643	C7	Complement component C7	Epicardial adipose tissue	N/A	H	N/A	Coronary Artery Disease	N/A	Human Genome U133 Plus 2.0 array (Affymetrix)	+			Subcutaneous Adipose Tissue
23376071	Serglycin is a novel adipocytokine highly expressed in epicardial adipose tissue.	P07451	CA3	Carbonic anhydrase 3	Epicardial adipose tissue	N/A	H	N/A	Coronary Artery Disease	N/A	Human Genome U133 Plus 2.0 array (Affymetrix)	+			Subcutaneous Adipose Tissue
23376071	Serglycin is a novel adipocytokine highly expressed in epicardial adipose tissue.	P13501	CCL5	C-C motif chemokine 5	Epicardial adipose tissue	N/A	H	N/A	Coronary Artery Disease	N/A	Human Genome U133 Plus 2.0 array (Affymetrix)	+			Subcutaneous Adipose Tissue
23376071	Serglycin is a novel adipocytokine highly expressed in epicardial adipose tissue.	O95832	CLDN1	Claudin-1	Epicardial adipose tissue	N/A	H	N/A	Coronary Artery Disease	N/A	Human Genome U133 Plus 2.0 array (Affymetrix)	+			Subcutaneous Adipose Tissue
23376071	Serglycin is a novel adipocytokine highly expressed in epicardial adipose tissue.	P78310	CXADR	Coxsackievirus and adenovirus receptor	Epicardial adipose tissue	N/A	H	N/A	Coronary Artery Disease	N/A	Human Genome U133 Plus 2.0 array (Affymetrix)	+			Subcutaneous Adipose Tissue
23376071	Serglycin is a novel adipocytokine highly expressed in epicardial adipose tissue.	?	DKFZP586H2123		Epicardial adipose tissue	N/A	H	N/A	Coronary Artery Disease	N/A	Human Genome U133 Plus 2.0 array (Affymetrix)	+			Subcutaneous Adipose Tissue
23376071	Serglycin is a novel adipocytokine highly expressed in epicardial adipose tissue.	P15311	EZR	Ezrin	Epicardial adipose tissue	N/A	H	N/A	Coronary Artery Disease	N/A	Human Genome U133 Plus 2.0 array (Affymetrix)	+			Subcutaneous Adipose Tissue
23376071	Serglycin is a novel adipocytokine highly expressed in epicardial adipose tissue.	Q1W6H9	FAM110C	Protein FAM110C	Epicardial adipose tissue	N/A	H	N/A	Coronary Artery Disease	N/A	Human Genome U133 Plus 2.0 array (Affymetrix)	+			Subcutaneous Adipose Tissue
23376071	Serglycin is a novel adipocytokine highly expressed in epicardial adipose tissue.	Q92908	GATA6	Transcription factor GATA-6	Epicardial adipose tissue	N/A	H	N/A	Coronary Artery Disease	N/A	Human Genome U133 Plus 2.0 array (Affymetrix)	+			Subcutaneous Adipose Tissue
23376071	Serglycin is a novel adipocytokine highly expressed in epicardial adipose tissue.	P51674	GPM6A	Neuronal membrane glycoprotein M6-a	Epicardial adipose tissue	N/A	H	N/A	Coronary Artery Disease	N/A	Human Genome U133 Plus 2.0 array (Affymetrix)	+			Subcutaneous Adipose Tissue
23376071	Serglycin is a novel adipocytokine highly expressed in epicardial adipose tissue.	P32942	ICAM3	Intercellular adhesion molecule 3	Epicardial adipose tissue	N/A	H	N/A	Coronary Artery Disease	N/A	Human Genome U133 Plus 2.0 array (Affymetrix)	+			Subcutaneous Adipose Tissue
23376071	Serglycin is a novel adipocytokine highly expressed in epicardial adipose tissue.	O95050	INMT	Indolethylamine N-methyltransferase	Epicardial adipose tissue	N/A	H	N/A	Coronary Artery Disease	N/A	Human Genome U133 Plus 2.0 array (Affymetrix)	+			Subcutaneous Adipose Tissue
23376071	Serglycin is a novel adipocytokine highly expressed in epicardial adipose tissue.	Q8WWA0	ITLN1	Intelectin-1	Epicardial adipose tissue	N/A	H	N/A	Coronary Artery Disease	N/A	Human Genome U133 Plus 2.0 array (Affymetrix)	+			Subcutaneous Adipose Tissue
23376071	Serglycin is a novel adipocytokine highly expressed in epicardial adipose tissue.	P05783	KRT18	Keratin, type I cytoskeletal 18	Epicardial adipose tissue	N/A	H	N/A	Coronary Artery Disease	N/A	Human Genome U133 Plus 2.0 array (Affymetrix)	+			Subcutaneous Adipose Tissue
23376071	Serglycin is a novel adipocytokine highly expressed in epicardial adipose tissue.	P07942	LAMB1	Laminin subunit beta-1	Epicardial adipose tissue	N/A	H	N/A	Coronary Artery Disease	N/A	Human Genome U133 Plus 2.0 array (Affymetrix)	+			Subcutaneous Adipose Tissue
23376071	Serglycin is a novel adipocytokine highly expressed in epicardial adipose tissue.	Q9UHL3	LOC202134 /// LOC653316 /// NY-REN-7	Protein FAM153A	Epicardial adipose tissue	N/A	H	N/A	Coronary Artery Disease	N/A	Human Genome U133 Plus 2.0 array (Affymetrix)	+			Subcutaneous Adipose Tissue
23376071	Serglycin is a novel adipocytokine highly expressed in epicardial adipose tissue.	Q53EU6	MAG1	Glycerol-3-phosphate acyltransferase 3	Epicardial adipose tissue	N/A	H	N/A	Coronary Artery Disease	N/A	Human Genome U133 Plus 2.0 array (Affymetrix)	+			Subcutaneous Adipose Tissue
23376071	Serglycin is a novel adipocytokine highly expressed in epicardial adipose tissue.	Q86WI1	PKHD1L1	Fibrocystin-L	Epicardial adipose tissue	N/A	H	N/A	Coronary Artery Disease	N/A	Human Genome U133 Plus 2.0 array (Affymetrix)	+			Subcutaneous Adipose Tissue
23376071	Serglycin is a novel adipocytokine highly expressed in epicardial adipose tissue.	P41222	PTGDS	Prostaglandin-H2 D-isomerase	Epicardial adipose tissue	N/A	H	N/A	Coronary Artery Disease	N/A	Human Genome U133 Plus 2.0 array (Affymetrix)	+			Subcutaneous Adipose Tissue
23376071	Serglycin is a novel adipocytokine highly expressed in epicardial adipose tissue.	P21246	PTN	Pleiotrophin	Epicardial adipose tissue	N/A	H	N/A	Coronary Artery Disease	N/A	Human Genome U133 Plus 2.0 array (Affymetrix)	+			Subcutaneous Adipose Tissue
23376071	Serglycin is a novel adipocytokine highly expressed in epicardial adipose tissue.	P49788	RARRES1	Retinoic acid receptor responder protein 1	Epicardial adipose tissue	N/A	H	N/A	Coronary Artery Disease	N/A	Human Genome U133 Plus 2.0 array (Affymetrix)	+			Subcutaneous Adipose Tissue
23376071	Serglycin is a novel adipocytokine highly expressed in epicardial adipose tissue.	P03973	SLPI	Antileukoproteinase	Epicardial adipose tissue	N/A	H	N/A	Coronary Artery Disease	N/A	Human Genome U133 Plus 2.0 array (Affymetrix)	+			Subcutaneous Adipose Tissue
23376071	Serglycin is a novel adipocytokine highly expressed in epicardial adipose tissue.	O43680	TCF21	Transcription factor 21	Epicardial adipose tissue	N/A	H	N/A	Coronary Artery Disease	N/A	Human Genome U133 Plus 2.0 array (Affymetrix)	+			Subcutaneous Adipose Tissue
23376071	Serglycin is a novel adipocytokine highly expressed in epicardial adipose tissue.	Q9Y275	TNFSF13B	Tumor necrosis factor ligand superfamily member 13B	Epicardial adipose tissue	N/A	H	N/A	Coronary Artery Disease	N/A	Human Genome U133 Plus 2.0 array (Affymetrix)	+			Subcutaneous Adipose Tissue
23376071	Serglycin is a novel adipocytokine highly expressed in epicardial adipose tissue.	P19544	WT1	Wilms tumor protein	Epicardial adipose tissue	N/A	H	N/A	Coronary Artery Disease	N/A	Human Genome U133 Plus 2.0 array (Affymetrix)	+			Subcutaneous Adipose Tissue
23376071	Serglycin is a novel adipocytokine highly expressed in epicardial adipose tissue.		---		Epicardial adipose tissue	N/A	H	N/A	Coronary Artery Disease	N/A	Human Genome U133 Plus 2.0 array (Affymetrix)	+			Subcutaneous Adipose Tissue
23376071	Serglycin is a novel adipocytokine highly expressed in epicardial adipose tissue.		---		Epicardial adipose tissue	N/A	H	N/A	Coronary Artery Disease	N/A	Human Genome U133 Plus 2.0 array (Affymetrix)	+			Subcutaneous Adipose Tissue
23471228	Epicardial adipose tissue volume and adipocytokine imbalance are strongly linked to human coronary atherosclerosis.	Q96P20	NLRP3	NACHT, LRR and PYD domains-containing protein 3	Epicardial adipose tissue	N/A	H	68 (11)	Coronary Artery Disease	N/A	RT-PCR	+	0.0008		Epicardial adipose tissue
23471228	Epicardial adipose tissue volume and adipocytokine imbalance are strongly linked to human coronary atherosclerosis.	P01584	IL1β	Interleukin-1 beta	Epicardial adipose tissue	N/A	H	68 (11)	Coronary Artery Disease	N/A	RT-PCR	+	<0.0001		Epicardial adipose tissue
23471228	Epicardial adipose tissue volume and adipocytokine imbalance are strongly linked to human coronary atherosclerosis.	Q15848	Adiponectin	Adiponectin	Epicardial adipose tissue	N/A	H	68 (11)	Coronary Artery Disease	N/A	RT-PCR	-	0.044		Epicardial adipose tissue
24603895	Interleukin-15 and soluble interleukin-15 receptor α in coronary artery disease patients: association with epicardial fat and indices of adipose tissue distribution.	Q13261	IL-15 Receptor	Interleukin-15 receptor subunit alpha	Epicardial adipose tissue	Proximal right coronary artery	H	66.63±9.18	Coronary Artery Disease (CABG)	N/A	RT-PCR	+	<0.001	1.6	Epicardial adipose tissue
24603895	Interleukin-15 and soluble interleukin-15 receptor α in coronary artery disease patients: association with epicardial fat and indices of adipose tissue distribution.	P40933	IL-15	Interleukin-15	Epicardial adipose tissue	Proximal right coronary artery	H	66.63±9.18	Coronary Artery Disease (CABG)	N/A	RT-PCR	+	<0.001	1.4	Epicardial adipose tissue
25959145	Epicardial adipose tissue has a unique transcriptome modified in severe coronary artery disease.	Q96DX8	RTP4	Receptor-transporting protein 4	Epicardial adipose tissue	Proximal segment of the right coronary artery	H	60.0	Coronary Artery Disease	6	Genechip Human Gene 2.0 ST Array	+			Epicardial adipose tissue
25959145	Epicardial adipose tissue has a unique transcriptome modified in severe coronary artery disease.	P59537	TAS2R43	Taste receptor type 2 member 43	Epicardial adipose tissue	Proximal segment of the right coronary artery	H	60.0	Coronary Artery Disease	6	Genechip Human Gene 2.0 ST Array	+			Epicardial adipose tissue
25959145	Epicardial adipose tissue has a unique transcriptome modified in severe coronary artery disease.	P20941	PDC	Phosducin	Epicardial adipose tissue	Proximal segment of the right coronary artery	H	60.0	Coronary Artery Disease	6	Genechip Human Gene 2.0 ST Array	+			Epicardial adipose tissue
25959145	Epicardial adipose tissue has a unique transcriptome modified in severe coronary artery disease.	P10523	SAG	S-arrestin	Epicardial adipose tissue	Proximal segment of the right coronary artery	H	60.0	Coronary Artery Disease	6	Genechip Human Gene 2.0 ST Array	+			Epicardial adipose tissue
25959145	Epicardial adipose tissue has a unique transcriptome modified in severe coronary artery disease.	O60840	CACNA1F	Voltage-dependent L-type calcium channel subunit alpha-1F	Epicardial adipose tissue	Proximal segment of the right coronary artery	H	60.0	Coronary Artery Disease	6	Genechip Human Gene 2.0 ST Array	+			Epicardial adipose tissue
25959145	Epicardial adipose tissue has a unique transcriptome modified in severe coronary artery disease.	Q9NYV8	TAS2R14	Taste receptor type 2 member 14	Epicardial adipose tissue	Proximal segment of the right coronary artery	H	60.0	Coronary Artery Disease	6	Genechip Human Gene 2.0 ST Array	+			Epicardial adipose tissue
25959145	Epicardial adipose tissue has a unique transcriptome modified in severe coronary artery disease.	Q15835	GRK1	Rhodopsin kinase GRK1	Epicardial adipose tissue	Proximal segment of the right coronary artery	H	60.0	Coronary Artery Disease	6	Genechip Human Gene 2.0 ST Array	+			Epicardial adipose tissue
25959145	Epicardial adipose tissue has a unique transcriptome modified in severe coronary artery disease.	Q16613	AANAT	Serotonin N-acetyltransferase	Epicardial adipose tissue	Proximal segment of the right coronary artery	H	60.0	Coronary Artery Disease	6	Genechip Human Gene 2.0 ST Array	-			Epicardial adipose tissue
25959145	Epicardial adipose tissue has a unique transcriptome modified in severe coronary artery disease.	P42684	ABL2	Tyrosine-protein kinase ABL2	Epicardial adipose tissue	Proximal segment of the right coronary artery	H	60.0	Coronary Artery Disease	6	Genechip Human Gene 2.0 ST Array	-			Epicardial adipose tissue
25959145	Epicardial adipose tissue has a unique transcriptome modified in severe coronary artery disease.	Q9BYF1	ACE2	Angiotensin-converting enzyme 2	Epicardial adipose tissue	Proximal segment of the right coronary artery	H	60.0	Coronary Artery Disease	6	Genechip Human Gene 2.0 ST Array	-			Epicardial adipose tissue
25959145	Epicardial adipose tissue has a unique transcriptome modified in severe coronary artery disease.	O14672	ADAM10	Disintegrin and metalloproteinase domain-containing protein 10	Epicardial adipose tissue	Proximal segment of the right coronary artery	H	60.0	Coronary Artery Disease	6	Genechip Human Gene 2.0 ST Array	-			Epicardial adipose tissue
25959145	Epicardial adipose tissue has a unique transcriptome modified in severe coronary artery disease.	O43184	ADAM12	Disintegrin and metalloproteinase domain-containing protein 12	Epicardial adipose tissue	Proximal segment of the right coronary artery	H	60.0	Coronary Artery Disease	6	Genechip Human Gene 2.0 ST Array	-			Epicardial adipose tissue
25959145	Epicardial adipose tissue has a unique transcriptome modified in severe coronary artery disease.	O95450	ADAMTS2	A disintegrin and metalloproteinase with thrombospondin motifs 2	Epicardial adipose tissue	Proximal segment of the right coronary artery	H	60.0	Coronary Artery Disease	6	Genechip Human Gene 2.0 ST Array	-			Epicardial adipose tissue
25959145	Epicardial adipose tissue has a unique transcriptome modified in severe coronary artery disease.	Q9UNA0	ADAMTS5	A disintegrin and metalloproteinase with thrombospondin motifs 5	Epicardial adipose tissue	Proximal segment of the right coronary artery	H	60.0	Coronary Artery Disease	6	Genechip Human Gene 2.0 ST Array	-			Epicardial adipose tissue
25959145	Epicardial adipose tissue has a unique transcriptome modified in severe coronary artery disease.	P22557	ALAS2	5-aminolevulinate synthase, erythroid-specific, mitochondrial	Epicardial adipose tissue	Proximal segment of the right coronary artery	H	60.0	Coronary Artery Disease	6	Genechip Human Gene 2.0 ST Array	-			Epicardial adipose tissue
25959145	Epicardial adipose tissue has a unique transcriptome modified in severe coronary artery disease.	Q96Q42	ALS2	Alsin	Epicardial adipose tissue	Proximal segment of the right coronary artery	H	60.0	Coronary Artery Disease	6	Genechip Human Gene 2.0 ST Array	-			Epicardial adipose tissue
25959145	Epicardial adipose tissue has a unique transcriptome modified in severe coronary artery disease.	P49418	AMPH	Amphiphysin	Epicardial adipose tissue	Proximal segment of the right coronary artery	H	60.0	Coronary Artery Disease	6	Genechip Human Gene 2.0 ST Array	-			Epicardial adipose tissue
25959145	Epicardial adipose tissue has a unique transcriptome modified in severe coronary artery disease.	P15144	ANPEP	Aminopeptidase N	Epicardial adipose tissue	Proximal segment of the right coronary artery	H	60.0	Coronary Artery Disease	6	Genechip Human Gene 2.0 ST Array	-			Epicardial adipose tissue
25959145	Epicardial adipose tissue has a unique transcriptome modified in severe coronary artery disease.	P53680	AP2S1	AP-2 complex subunit sigma	Epicardial adipose tissue	Proximal segment of the right coronary artery	H	60.0	Coronary Artery Disease	6	Genechip Human Gene 2.0 ST Array	-			Epicardial adipose tissue
25959145	Epicardial adipose tissue has a unique transcriptome modified in severe coronary artery disease.	P25054	APC	Adenomatous polyposis coli protein	Epicardial adipose tissue	Proximal segment of the right coronary artery	H	60.0	Coronary Artery Disease	6	Genechip Human Gene 2.0 ST Array	-			Epicardial adipose tissue
25959145	Epicardial adipose tissue has a unique transcriptome modified in severe coronary artery disease.	Q96P48	ARAP1	Arf-GAP with Rho-GAP domain, ANK repeat and PH domain-containing protein 1	Epicardial adipose tissue	Proximal segment of the right coronary artery	H	60.0	Coronary Artery Disease	6	Genechip Human Gene 2.0 ST Array	-			Epicardial adipose tissue
25959145	Epicardial adipose tissue has a unique transcriptome modified in severe coronary artery disease.	Q8WWN8	ARAP3	Arf-GAP with Rho-GAP domain, ANK repeat and PH domain-containing protein 3	Epicardial adipose tissue	Proximal segment of the right coronary artery	H	60.0	Coronary Artery Disease	6	Genechip Human Gene 2.0 ST Array	-			Epicardial adipose tissue
25959145	Epicardial adipose tissue has a unique transcriptome modified in severe coronary artery disease.	Q6ZUM4	ARHGAP27	Rho GTPase-activating protein 27	Epicardial adipose tissue	Proximal segment of the right coronary artery	H	60.0	Coronary Artery Disease	6	Genechip Human Gene 2.0 ST Array	-			Epicardial adipose tissue
25959145	Epicardial adipose tissue has a unique transcriptome modified in severe coronary artery disease.	Q9HCE6	ARHGEF10L	Rho guanine nucleotide exchange factor 10-like protein	Epicardial adipose tissue	Proximal segment of the right coronary artery	H	60.0	Coronary Artery Disease	6	Genechip Human Gene 2.0 ST Array	-			Epicardial adipose tissue
25959145	Epicardial adipose tissue has a unique transcriptome modified in severe coronary artery disease.	Q92974	ARHGEF2	Rho guanine nucleotide exchange factor 2	Epicardial adipose tissue	Proximal segment of the right coronary artery	H	60.0	Coronary Artery Disease	6	Genechip Human Gene 2.0 ST Array	-			Epicardial adipose tissue
25959145	Epicardial adipose tissue has a unique transcriptome modified in severe coronary artery disease.	P07306	ASGR1	Asialoglycoprotein receptor 1	Epicardial adipose tissue	Proximal segment of the right coronary artery	H	60.0	Coronary Artery Disease	6	Genechip Human Gene 2.0 ST Array	-			Epicardial adipose tissue
25959145	Epicardial adipose tissue has a unique transcriptome modified in severe coronary artery disease.	Q6HA08	ASTL	Astacin-like metalloendopeptidase	Epicardial adipose tissue	Proximal segment of the right coronary artery	H	60.0	Coronary Artery Disease	6	Genechip Human Gene 2.0 ST Array	-			Epicardial adipose tissue
25959145	Epicardial adipose tissue has a unique transcriptome modified in severe coronary artery disease.	P18850	ATF6	Cyclic AMP-dependent transcription factor ATF-6 alpha	Epicardial adipose tissue	Proximal segment of the right coronary artery	H	60.0	Coronary Artery Disease	6	Genechip Human Gene 2.0 ST Array	-			Epicardial adipose tissue
25959145	Epicardial adipose tissue has a unique transcriptome modified in severe coronary artery disease.	Q9Y4P1	ATG4B	Cysteine protease ATG4B	Epicardial adipose tissue	Proximal segment of the right coronary artery	H	60.0	Coronary Artery Disease	6	Genechip Human Gene 2.0 ST Array	-			Epicardial adipose tissue
25959145	Epicardial adipose tissue has a unique transcriptome modified in severe coronary artery disease.	O75787	ATP6AP2	Renin receptor	Epicardial adipose tissue	Proximal segment of the right coronary artery	H	60.0	Coronary Artery Disease	6	Genechip Human Gene 2.0 ST Array	-			Epicardial adipose tissue
25959145	Epicardial adipose tissue has a unique transcriptome modified in severe coronary artery disease.	Q9UI12	ATP6V1H	V-type proton ATPase subunit H	Epicardial adipose tissue	Proximal segment of the right coronary artery	H	60.0	Coronary Artery Disease	6	Genechip Human Gene 2.0 ST Array	-			Epicardial adipose tissue
25959145	Epicardial adipose tissue has a unique transcriptome modified in severe coronary artery disease.	P20160	AZU1	Azurocidin	Epicardial adipose tissue	Proximal segment of the right coronary artery	H	60.0	Coronary Artery Disease	6	Genechip Human Gene 2.0 ST Array	-			Epicardial adipose tissue
25959145	Epicardial adipose tissue has a unique transcriptome modified in severe coronary artery disease.	Q07817	BCL2L1	Bcl-2-like protein 1	Epicardial adipose tissue	Proximal segment of the right coronary artery	H	60.0	Coronary Artery Disease	6	Genechip Human Gene 2.0 ST Array	-			Epicardial adipose tissue
25959145	Epicardial adipose tissue has a unique transcriptome modified in severe coronary artery disease.	Q12981	BNIP1	Vesicle transport protein SEC20	Epicardial adipose tissue	Proximal segment of the right coronary artery	H	60.0	Coronary Artery Disease	6	Genechip Human Gene 2.0 ST Array	-			Epicardial adipose tissue
25959145	Epicardial adipose tissue has a unique transcriptome modified in severe coronary artery disease.	P09871	C1S	Complement C1s subcomponent	Epicardial adipose tissue	Proximal segment of the right coronary artery	H	60.0	Coronary Artery Disease	6	Genechip Human Gene 2.0 ST Array	-			Epicardial adipose tissue
25959145	Epicardial adipose tissue has a unique transcriptome modified in severe coronary artery disease.	P21730	C5AR1	C5a anaphylatoxin chemotactic receptor 1	Epicardial adipose tissue	Proximal segment of the right coronary artery	H	60.0	Coronary Artery Disease	6	Genechip Human Gene 2.0 ST Array	-			Epicardial adipose tissue
25959145	Epicardial adipose tissue has a unique transcriptome modified in severe coronary artery disease.	P00918	CA2	Carbonic anhydrase 2	Epicardial adipose tissue	Proximal segment of the right coronary artery	H	60.0	Coronary Artery Disease	6	Genechip Human Gene 2.0 ST Array	-			Epicardial adipose tissue
25959145	Epicardial adipose tissue has a unique transcriptome modified in severe coronary artery disease.	P42574	CASP3	Caspase-3	Epicardial adipose tissue	Proximal segment of the right coronary artery	H	60.0	Coronary Artery Disease	6	Genechip Human Gene 2.0 ST Array	-			Epicardial adipose tissue
25959145	Epicardial adipose tissue has a unique transcriptome modified in severe coronary artery disease.	Q14790	CASP8	Caspase-8	Epicardial adipose tissue	Proximal segment of the right coronary artery	H	60.0	Coronary Artery Disease	6	Genechip Human Gene 2.0 ST Array	-			Epicardial adipose tissue
25959145	Epicardial adipose tissue has a unique transcriptome modified in severe coronary artery disease.	P22681	CBL	E3 ubiquitin-protein ligase CBL	Epicardial adipose tissue	Proximal segment of the right coronary artery	H	60.0	Coronary Artery Disease	6	Genechip Human Gene 2.0 ST Array	-			Epicardial adipose tissue
25959145	Epicardial adipose tissue has a unique transcriptome modified in severe coronary artery disease.	Q13191	CBLB	E3 ubiquitin-protein ligase CBL-B	Epicardial adipose tissue	Proximal segment of the right coronary artery	H	60.0	Coronary Artery Disease	6	Genechip Human Gene 2.0 ST Array	-			Epicardial adipose tissue
25959145	Epicardial adipose tissue has a unique transcriptome modified in severe coronary artery disease.	Q3V6T2	CCDC88A	Girdin	Epicardial adipose tissue	Proximal segment of the right coronary artery	H	60.0	Coronary Artery Disease	6	Genechip Human Gene 2.0 ST Array	-			Epicardial adipose tissue
25959145	Epicardial adipose tissue has a unique transcriptome modified in severe coronary artery disease.	P30279	CCND2	G1/S-specific cyclin-D2	Epicardial adipose tissue	Proximal segment of the right coronary artery	H	60.0	Coronary Artery Disease	6	Genechip Human Gene 2.0 ST Array	-			Epicardial adipose tissue
25959145	Epicardial adipose tissue has a unique transcriptome modified in severe coronary artery disease.	P32320	CDA	Cytidine deaminase	Epicardial adipose tissue	Proximal segment of the right coronary artery	H	60.0	Coronary Artery Disease	6	Genechip Human Gene 2.0 ST Array	-			Epicardial adipose tissue
25959145	Epicardial adipose tissue has a unique transcriptome modified in severe coronary artery disease.	Q12834	CDC20	Cell division cycle protein 20 homolog	Epicardial adipose tissue	Proximal segment of the right coronary artery	H	60.0	Coronary Artery Disease	6	Genechip Human Gene 2.0 ST Array	-			Epicardial adipose tissue
25959145	Epicardial adipose tissue has a unique transcriptome modified in severe coronary artery disease.	P60953	CDC42	Cell division control protein 42 homolog	Epicardial adipose tissue	Proximal segment of the right coronary artery	H	60.0	Coronary Artery Disease	6	Genechip Human Gene 2.0 ST Array	-			Epicardial adipose tissue
25959145	Epicardial adipose tissue has a unique transcriptome modified in severe coronary artery disease.	O14613	CDC42EP2	Cdc42 effector protein 2	Epicardial adipose tissue	Proximal segment of the right coronary artery	H	60.0	Coronary Artery Disease	6	Genechip Human Gene 2.0 ST Array	-			Epicardial adipose tissue
25959145	Epicardial adipose tissue has a unique transcriptome modified in severe coronary artery disease.	Q6NZY7	CDC42EP5	Cdc42 effector protein 5	Epicardial adipose tissue	Proximal segment of the right coronary artery	H	60.0	Coronary Artery Disease	6	Genechip Human Gene 2.0 ST Array	-			Epicardial adipose tissue
25959145	Epicardial adipose tissue has a unique transcriptome modified in severe coronary artery disease.	P08218	CELA2B	Chymotrypsin-like elastase family member 2B	Epicardial adipose tissue	Proximal segment of the right coronary artery	H	60.0	Coronary Artery Disease	6	Genechip Human Gene 2.0 ST Array	-			Epicardial adipose tissue
25959145	Epicardial adipose tissue has a unique transcriptome modified in severe coronary artery disease.	Q8N5B7	CERS5	Ceramide synthase 5	Epicardial adipose tissue	Proximal segment of the right coronary artery	H	60.0	Coronary Artery Disease	6	Genechip Human Gene 2.0 ST Array	-			Epicardial adipose tissue
25959145	Epicardial adipose tissue has a unique transcriptome modified in severe coronary artery disease.	P00746	CFD	Complement factor D	Epicardial adipose tissue	Proximal segment of the right coronary artery	H	60.0	Coronary Artery Disease	6	Genechip Human Gene 2.0 ST Array	-			Epicardial adipose tissue
25959145	Epicardial adipose tissue has a unique transcriptome modified in severe coronary artery disease.	P11229	CHRM1	Muscarinic acetylcholine receptor M1	Epicardial adipose tissue	Proximal segment of the right coronary artery	H	60.0	Coronary Artery Disease	6	Genechip Human Gene 2.0 ST Array	-			Epicardial adipose tissue
25959145	Epicardial adipose tissue has a unique transcriptome modified in severe coronary artery disease.	Q7LGC8	CHST3	Carbohydrate sulfotransferase 3	Epicardial adipose tissue	Proximal segment of the right coronary artery	H	60.0	Coronary Artery Disease	6	Genechip Human Gene 2.0 ST Array	-			Epicardial adipose tissue
25959145	Epicardial adipose tissue has a unique transcriptome modified in severe coronary artery disease.	Q9NS84	CHST7	Carbohydrate sulfotransferase 7	Epicardial adipose tissue	Proximal segment of the right coronary artery	H	60.0	Coronary Artery Disease	6	Genechip Human Gene 2.0 ST Array	-			Epicardial adipose tissue
25959145	Epicardial adipose tissue has a unique transcriptome modified in severe coronary artery disease.	Q7Z460	CLASP1	CLIP-associating protein 1	Epicardial adipose tissue	Proximal segment of the right coronary artery	H	60.0	Coronary Artery Disease	6	Genechip Human Gene 2.0 ST Array	-			Epicardial adipose tissue
25959145	Epicardial adipose tissue has a unique transcriptome modified in severe coronary artery disease.	Q9BXN2	CLEC7A	C-type lectin domain family 7 member A	Epicardial adipose tissue	Proximal segment of the right coronary artery	H	60.0	Coronary Artery Disease	6	Genechip Human Gene 2.0 ST Array	-			Epicardial adipose tissue
25959145	Epicardial adipose tissue has a unique transcriptome modified in severe coronary artery disease.	Q9ULV4	CORO1C	Coronin-1C	Epicardial adipose tissue	Proximal segment of the right coronary artery	H	60.0	Coronary Artery Disease	6	Genechip Human Gene 2.0 ST Array	-			Epicardial adipose tissue
25959145	Epicardial adipose tissue has a unique transcriptome modified in severe coronary artery disease.	P15085	CPA1	Carboxypeptidase A1	Epicardial adipose tissue	Proximal segment of the right coronary artery	H	60.0	Coronary Artery Disease	6	Genechip Human Gene 2.0 ST Array	-			Epicardial adipose tissue
25959145	Epicardial adipose tissue has a unique transcriptome modified in severe coronary artery disease.	O75976	CPD	Carboxypeptidase D	Epicardial adipose tissue	Proximal segment of the right coronary artery	H	60.0	Coronary Artery Disease	6	Genechip Human Gene 2.0 ST Array	-			Epicardial adipose tissue
25959145	Epicardial adipose tissue has a unique transcriptome modified in severe coronary artery disease.	Q92793	CREBBP	CREB-binding protein	Epicardial adipose tissue	Proximal segment of the right coronary artery	H	60.0	Coronary Artery Disease	6	Genechip Human Gene 2.0 ST Array	-			Epicardial adipose tissue
25959145	Epicardial adipose tissue has a unique transcriptome modified in severe coronary artery disease.	P50238	CRIP1	Cysteine-rich protein 1	Epicardial adipose tissue	Proximal segment of the right coronary artery	H	60.0	Coronary Artery Disease	6	Genechip Human Gene 2.0 ST Array	-			Epicardial adipose tissue
25959145	Epicardial adipose tissue has a unique transcriptome modified in severe coronary artery disease.	Q8N1N5	CRIPAK	Cysteine-rich PAK1 inhibitor	Epicardial adipose tissue	Proximal segment of the right coronary artery	H	60.0	Coronary Artery Disease	6	Genechip Human Gene 2.0 ST Array	-			Epicardial adipose tissue
25959145	Epicardial adipose tissue has a unique transcriptome modified in severe coronary artery disease.	Q8N6G5	CSGALNACT2	Chondroitin sulfate N-acetylgalactosaminyltransferase 2	Epicardial adipose tissue	Proximal segment of the right coronary artery	H	60.0	Coronary Artery Disease	6	Genechip Human Gene 2.0 ST Array	-			Epicardial adipose tissue
25959145	Epicardial adipose tissue has a unique transcriptome modified in severe coronary artery disease.	P07858	CTSB	Cathepsin B	Epicardial adipose tissue	Proximal segment of the right coronary artery	H	60.0	Coronary Artery Disease	6	Genechip Human Gene 2.0 ST Array	-			Epicardial adipose tissue
25959145	Epicardial adipose tissue has a unique transcriptome modified in severe coronary artery disease.	P08311	CTSG	Cathepsin G	Epicardial adipose tissue	Proximal segment of the right coronary artery	H	60.0	Coronary Artery Disease	6	Genechip Human Gene 2.0 ST Array	-			Epicardial adipose tissue
25959145	Epicardial adipose tissue has a unique transcriptome modified in severe coronary artery disease.	P09668	CTSH	Pro-cathepsin H	Epicardial adipose tissue	Proximal segment of the right coronary artery	H	60.0	Coronary Artery Disease	6	Genechip Human Gene 2.0 ST Array	-			Epicardial adipose tissue
25959145	Epicardial adipose tissue has a unique transcriptome modified in severe coronary artery disease.	P43235	CTSK	Cathepsin K	Epicardial adipose tissue	Proximal segment of the right coronary artery	H	60.0	Coronary Artery Disease	6	Genechip Human Gene 2.0 ST Array	-			Epicardial adipose tissue
25959145	Epicardial adipose tissue has a unique transcriptome modified in severe coronary artery disease.	P25774	CTSS	Cathepsin S	Epicardial adipose tissue	Proximal segment of the right coronary artery	H	60.0	Coronary Artery Disease	6	Genechip Human Gene 2.0 ST Array	-			Epicardial adipose tissue
25959145	Epicardial adipose tissue has a unique transcriptome modified in severe coronary artery disease.		CVPIP1		Epicardial adipose tissue	Proximal segment of the right coronary artery	H	60.0	Coronary Artery Disease	6	Genechip Human Gene 2.0 ST Array	-			Epicardial adipose tissue
25959145	Epicardial adipose tissue has a unique transcriptome modified in severe coronary artery disease.	P61073	CXCR4	C-X-C chemokine receptor type 4	Epicardial adipose tissue	Proximal segment of the right coronary artery	H	60.0	Coronary Artery Disease	6	Genechip Human Gene 2.0 ST Array	-			Epicardial adipose tissue
25959145	Epicardial adipose tissue has a unique transcriptome modified in severe coronary artery disease.	Q96KC8	DNAJC1	DnaJ homolog subfamily C member 1	Epicardial adipose tissue	Proximal segment of the right coronary artery	H	60.0	Coronary Artery Disease	6	Genechip Human Gene 2.0 ST Array	-			Epicardial adipose tissue
25959145	Epicardial adipose tissue has a unique transcriptome modified in severe coronary artery disease.	Q05193	DNM1	Dynamin-1	Epicardial adipose tissue	Proximal segment of the right coronary artery	H	60.0	Coronary Artery Disease	6	Genechip Human Gene 2.0 ST Array	-			Epicardial adipose tissue
25959145	Epicardial adipose tissue has a unique transcriptome modified in severe coronary artery disease.	O00429	DNM1L	Dynamin-1-like protein	Epicardial adipose tissue	Proximal segment of the right coronary artery	H	60.0	Coronary Artery Disease	6	Genechip Human Gene 2.0 ST Array	-			Epicardial adipose tissue
25959145	Epicardial adipose tissue has a unique transcriptome modified in severe coronary artery disease.	Q9NY33	DPP3	Dipeptidyl peptidase 3	Epicardial adipose tissue	Proximal segment of the right coronary artery	H	60.0	Coronary Artery Disease	6	Genechip Human Gene 2.0 ST Array	-			Epicardial adipose tissue
25959145	Epicardial adipose tissue has a unique transcriptome modified in severe coronary artery disease.	Q15075	EEA1	Early endosome antigen 1	Epicardial adipose tissue	Proximal segment of the right coronary artery	H	60.0	Coronary Artery Disease	6	Genechip Human Gene 2.0 ST Array	-			Epicardial adipose tissue
25959145	Epicardial adipose tissue has a unique transcriptome modified in severe coronary artery disease.	P01133	EGF	Pro-epidermal growth factor	Epicardial adipose tissue	Proximal segment of the right coronary artery	H	60.0	Coronary Artery Disease	6	Genechip Human Gene 2.0 ST Array	-			Epicardial adipose tissue
25959145	Epicardial adipose tissue has a unique transcriptome modified in severe coronary artery disease.	P00533	EGFR	Epidermal growth factor receptor	Epicardial adipose tissue	Proximal segment of the right coronary artery	H	60.0	Coronary Artery Disease	6	Genechip Human Gene 2.0 ST Array	-			Epicardial adipose tissue
25959145	Epicardial adipose tissue has a unique transcriptome modified in severe coronary artery disease.	O60739	EIF1B	Eukaryotic translation initiation factor 1b	Epicardial adipose tissue	Proximal segment of the right coronary artery	H	60.0	Coronary Artery Disease	6	Genechip Human Gene 2.0 ST Array	-			Epicardial adipose tissue
25959145	Epicardial adipose tissue has a unique transcriptome modified in severe coronary artery disease.	Q9BQI3	EIF2AK1	Eukaryotic translation initiation factor 2-alpha kinase 1	Epicardial adipose tissue	Proximal segment of the right coronary artery	H	60.0	Coronary Artery Disease	6	Genechip Human Gene 2.0 ST Array	-			Epicardial adipose tissue
25959145	Epicardial adipose tissue has a unique transcriptome modified in severe coronary artery disease.	Q9NZJ5	EIF2AK3	Eukaryotic translation initiation factor 2-alpha kinase 3	Epicardial adipose tissue	Proximal segment of the right coronary artery	H	60.0	Coronary Artery Disease	6	Genechip Human Gene 2.0 ST Array	-			Epicardial adipose tissue
25959145	Epicardial adipose tissue has a unique transcriptome modified in severe coronary artery disease.	Q9P2K8	EIF2AK4	eIF-2-alpha kinase GCN2	Epicardial adipose tissue	Proximal segment of the right coronary artery	H	60.0	Coronary Artery Disease	6	Genechip Human Gene 2.0 ST Array	-			Epicardial adipose tissue
25959145	Epicardial adipose tissue has a unique transcriptome modified in severe coronary artery disease.	P49770	EIF2B2	Translation initiation factor eIF-2B subunit beta	Epicardial adipose tissue	Proximal segment of the right coronary artery	H	60.0	Coronary Artery Disease	6	Genechip Human Gene 2.0 ST Array	-			Epicardial adipose tissue
25959145	Epicardial adipose tissue has a unique transcriptome modified in severe coronary artery disease.	Q14152	EIF3A	Eukaryotic translation initiation factor 3 subunit A	Epicardial adipose tissue	Proximal segment of the right coronary artery	H	60.0	Coronary Artery Disease	6	Genechip Human Gene 2.0 ST Array	-			Epicardial adipose tissue
25959145	Epicardial adipose tissue has a unique transcriptome modified in severe coronary artery disease.	O75822	EIF3J	Eukaryotic translation initiation factor 3 subunit J	Epicardial adipose tissue	Proximal segment of the right coronary artery	H	60.0	Coronary Artery Disease	6	Genechip Human Gene 2.0 ST Array	-			Epicardial adipose tissue
25959145	Epicardial adipose tissue has a unique transcriptome modified in severe coronary artery disease.	P08246	ELANE	Neutrophil elastase	Epicardial adipose tissue	Proximal segment of the right coronary artery	H	60.0	Coronary Artery Disease	6	Genechip Human Gene 2.0 ST Array	-			Epicardial adipose tissue
25959145	Epicardial adipose tissue has a unique transcriptome modified in severe coronary artery disease.	Q6P179	ERAP2	Endoplasmic reticulum aminopeptidase 2	Epicardial adipose tissue	Proximal segment of the right coronary artery	H	60.0	Coronary Artery Disease	6	Genechip Human Gene 2.0 ST Array	-			Epicardial adipose tissue
25959145	Epicardial adipose tissue has a unique transcriptome modified in severe coronary artery disease.	O14944	EREG	Proepiregulin	Epicardial adipose tissue	Proximal segment of the right coronary artery	H	60.0	Coronary Artery Disease	6	Genechip Human Gene 2.0 ST Array	-			Epicardial adipose tissue
25959145	Epicardial adipose tissue has a unique transcriptome modified in severe coronary artery disease.	O75460	ERN1	Serine/threonine-protein kinase/endoribonuclease IRE1	Epicardial adipose tissue	Proximal segment of the right coronary artery	H	60.0	Coronary Artery Disease	6	Genechip Human Gene 2.0 ST Array	-			Epicardial adipose tissue
25959145	Epicardial adipose tissue has a unique transcriptome modified in severe coronary artery disease.	P62495	ETF1	Eukaryotic peptide chain release factor subunit 1	Epicardial adipose tissue	Proximal segment of the right coronary artery	H	60.0	Coronary Artery Disease	6	Genechip Human Gene 2.0 ST Array	-			Epicardial adipose tissue
25959145	Epicardial adipose tissue has a unique transcriptome modified in severe coronary artery disease.	Q16394	EXT1	Exostosin-1	Epicardial adipose tissue	Proximal segment of the right coronary artery	H	60.0	Coronary Artery Disease	6	Genechip Human Gene 2.0 ST Array	-			Epicardial adipose tissue
25959145	Epicardial adipose tissue has a unique transcriptome modified in severe coronary artery disease.	P00740	F9	Coagulation factor IX	Epicardial adipose tissue	Proximal segment of the right coronary artery	H	60.0	Coronary Artery Disease	6	Genechip Human Gene 2.0 ST Array	-			Epicardial adipose tissue
25959145	Epicardial adipose tissue has a unique transcriptome modified in severe coronary artery disease.	Q8N531	FBXL6	F-box/LRR-repeat protein 6	Epicardial adipose tissue	Proximal segment of the right coronary artery	H	60.0	Coronary Artery Disease	6	Genechip Human Gene 2.0 ST Array	-			Epicardial adipose tissue
25959145	Epicardial adipose tissue has a unique transcriptome modified in severe coronary artery disease.	Q9Y3I1	FBXO7	F-box only protein 7	Epicardial adipose tissue	Proximal segment of the right coronary artery	H	60.0	Coronary Artery Disease	6	Genechip Human Gene 2.0 ST Array	-			Epicardial adipose tissue
25959145	Epicardial adipose tissue has a unique transcriptome modified in severe coronary artery disease.	P12314	FCGR1A	High affinity immunoglobulin gamma Fc receptor I	Epicardial adipose tissue	Proximal segment of the right coronary artery	H	60.0	Coronary Artery Disease	6	Genechip Human Gene 2.0 ST Array	-			Epicardial adipose tissue
25959145	Epicardial adipose tissue has a unique transcriptome modified in severe coronary artery disease.	O00602	FCN1	Ficolin-1	Epicardial adipose tissue	Proximal segment of the right coronary artery	H	60.0	Coronary Artery Disease	6	Genechip Human Gene 2.0 ST Array	-			Epicardial adipose tissue
25959145	Epicardial adipose tissue has a unique transcriptome modified in severe coronary artery disease.	Q7Z6J4	FGD2	FYVE, RhoGEF and PH domain-containing protein 2	Epicardial adipose tissue	Proximal segment of the right coronary artery	H	60.0	Coronary Artery Disease	6	Genechip Human Gene 2.0 ST Array	-			Epicardial adipose tissue
25959145	Epicardial adipose tissue has a unique transcriptome modified in severe coronary artery disease.	Q96M96	FGD4	FYVE, RhoGEF and PH domain-containing protein 4	Epicardial adipose tissue	Proximal segment of the right coronary artery	H	60.0	Coronary Artery Disease	6	Genechip Human Gene 2.0 ST Array	-			Epicardial adipose tissue
25959145	Epicardial adipose tissue has a unique transcriptome modified in severe coronary artery disease.	Q00688	FKBP3	Peptidyl-prolyl cis-trans isomerase FKBP3	Epicardial adipose tissue	Proximal segment of the right coronary artery	H	60.0	Coronary Artery Disease	6	Genechip Human Gene 2.0 ST Array	-			Epicardial adipose tissue
25959145	Epicardial adipose tissue has a unique transcriptome modified in severe coronary artery disease.	Q02790	FKBP4	Peptidyl-prolyl cis-trans isomerase FKBP4	Epicardial adipose tissue	Proximal segment of the right coronary artery	H	60.0	Coronary Artery Disease	6	Genechip Human Gene 2.0 ST Array	-			Epicardial adipose tissue
25959145	Epicardial adipose tissue has a unique transcriptome modified in severe coronary artery disease.	P21462	FPR1	fMet-Leu-Phe receptor	Epicardial adipose tissue	Proximal segment of the right coronary artery	H	60.0	Coronary Artery Disease	6	Genechip Human Gene 2.0 ST Array	-			Epicardial adipose tissue
25959145	Epicardial adipose tissue has a unique transcriptome modified in severe coronary artery disease.	P09958	FURIN	Furin	Epicardial adipose tissue	Proximal segment of the right coronary artery	H	60.0	Coronary Artery Disease	6	Genechip Human Gene 2.0 ST Array	-			Epicardial adipose tissue
25959145	Epicardial adipose tissue has a unique transcriptome modified in severe coronary artery disease.	O95257	GADD45G	Growth arrest and DNA damage-inducible protein GADD45 gamma	Epicardial adipose tissue	Proximal segment of the right coronary artery	H	60.0	Coronary Artery Disease	6	Genechip Human Gene 2.0 ST Array	-			Epicardial adipose tissue
25959145	Epicardial adipose tissue has a unique transcriptome modified in severe coronary artery disease.	P28676	GCA	Grancalcin	Epicardial adipose tissue	Proximal segment of the right coronary artery	H	60.0	Coronary Artery Disease	6	Genechip Human Gene 2.0 ST Array	-			Epicardial adipose tissue
25959145	Epicardial adipose tissue has a unique transcriptome modified in severe coronary artery disease.	Q9Y2T3	GDA	Guanine deaminase	Epicardial adipose tissue	Proximal segment of the right coronary artery	H	60.0	Coronary Artery Disease	6	Genechip Human Gene 2.0 ST Array	-			Epicardial adipose tissue
25959145	Epicardial adipose tissue has a unique transcriptome modified in severe coronary artery disease.	Q92820	GGH	Gamma-glutamyl hydrolase	Epicardial adipose tissue	Proximal segment of the right coronary artery	H	60.0	Coronary Artery Disease	6	Genechip Human Gene 2.0 ST Array	-			Epicardial adipose tissue
25959145	Epicardial adipose tissue has a unique transcriptome modified in severe coronary artery disease.	Q9UBU3	GHRL	Appetite-regulating hormone	Epicardial adipose tissue	Proximal segment of the right coronary artery	H	60.0	Coronary Artery Disease	6	Genechip Human Gene 2.0 ST Array	-			Epicardial adipose tissue
25959145	Epicardial adipose tissue has a unique transcriptome modified in severe coronary artery disease.	O14653	GOSR2	Golgi SNAP receptor complex member 2	Epicardial adipose tissue	Proximal segment of the right coronary artery	H	60.0	Coronary Artery Disease	6	Genechip Human Gene 2.0 ST Array	-			Epicardial adipose tissue
25959145	Epicardial adipose tissue has a unique transcriptome modified in severe coronary artery disease.	P06396	GSN	Gelsolin	Epicardial adipose tissue	Proximal segment of the right coronary artery	H	60.0	Coronary Artery Disease	6	Genechip Human Gene 2.0 ST Array	-			Epicardial adipose tissue
25959145	Epicardial adipose tissue has a unique transcriptome modified in severe coronary artery disease.	Q9UKN8	GTF3C4	General transcription factor 3C polypeptide 4	Epicardial adipose tissue	Proximal segment of the right coronary artery	H	60.0	Coronary Artery Disease	6	Genechip Human Gene 2.0 ST Array	-			Epicardial adipose tissue
25959145	Epicardial adipose tissue has a unique transcriptome modified in severe coronary artery disease.	Q9UBP9	GULP1	PTB domain-containing engulfment adapter protein 1	Epicardial adipose tissue	Proximal segment of the right coronary artery	H	60.0	Coronary Artery Disease	6	Genechip Human Gene 2.0 ST Array	-			Epicardial adipose tissue
25959145	Epicardial adipose tissue has a unique transcriptome modified in severe coronary artery disease.	O14929	HAT1	Histone acetyltransferase type B catalytic subunit	Epicardial adipose tissue	Proximal segment of the right coronary artery	H	60.0	Coronary Artery Disease	6	Genechip Human Gene 2.0 ST Array	-			Epicardial adipose tissue
25959145	Epicardial adipose tissue has a unique transcriptome modified in severe coronary artery disease.	P08069	IGF1R	Insulin-like growth factor 1 receptor	Epicardial adipose tissue	Proximal segment of the right coronary artery	H	60.0	Coronary Artery Disease	6	Genechip Human Gene 2.0 ST Array	-			Epicardial adipose tissue
25959145	Epicardial adipose tissue has a unique transcriptome modified in severe coronary artery disease.	P11717	IGF2R	Cation-independent mannose-6-phosphate receptor	Epicardial adipose tissue	Proximal segment of the right coronary artery	H	60.0	Coronary Artery Disease	6	Genechip Human Gene 2.0 ST Array	-			Epicardial adipose tissue
25959145	Epicardial adipose tissue has a unique transcriptome modified in severe coronary artery disease.	P51617	IRAK1	Interleukin-1 receptor-associated kinase 1	Epicardial adipose tissue	Proximal segment of the right coronary artery	H	60.0	Coronary Artery Disease	6	Genechip Human Gene 2.0 ST Array	-			Epicardial adipose tissue
25959145	Epicardial adipose tissue has a unique transcriptome modified in severe coronary artery disease.	Q9Y616	IRAK3	Interleukin-1 receptor-associated kinase 3	Epicardial adipose tissue	Proximal segment of the right coronary artery	H	60.0	Coronary Artery Disease	6	Genechip Human Gene 2.0 ST Array	-			Epicardial adipose tissue
25959145	Epicardial adipose tissue has a unique transcriptome modified in severe coronary artery disease.	Q8IYV9	IZUMO1	Izumo sperm-egg fusion protein 1	Epicardial adipose tissue	Proximal segment of the right coronary artery	H	60.0	Coronary Artery Disease	6	Genechip Human Gene 2.0 ST Array	-			Epicardial adipose tissue
25959145	Epicardial adipose tissue has a unique transcriptome modified in severe coronary artery disease.	Q92794	KAT6A	Histone acetyltransferase KAT6A	Epicardial adipose tissue	Proximal segment of the right coronary artery	H	60.0	Coronary Artery Disease	6	Genechip Human Gene 2.0 ST Array	-			Epicardial adipose tissue
25959145	Epicardial adipose tissue has a unique transcriptome modified in severe coronary artery disease.	Q8WYB5	KAT6B	Histone acetyltransferase KAT6B	Epicardial adipose tissue	Proximal segment of the right coronary artery	H	60.0	Coronary Artery Disease	6	Genechip Human Gene 2.0 ST Array	-			Epicardial adipose tissue
25959145	Epicardial adipose tissue has a unique transcriptome modified in severe coronary artery disease.	O95259	KCNH1	Potassium voltage-gated channel subfamily H member 1	Epicardial adipose tissue	Proximal segment of the right coronary artery	H	60.0	Coronary Artery Disease	6	Genechip Human Gene 2.0 ST Array	-			Epicardial adipose tissue
25959145	Epicardial adipose tissue has a unique transcriptome modified in severe coronary artery disease.	O75840	KLF7	Krueppel-like factor 7	Epicardial adipose tissue	Proximal segment of the right coronary artery	H	60.0	Coronary Artery Disease	6	Genechip Human Gene 2.0 ST Array	-			Epicardial adipose tissue
25959145	Epicardial adipose tissue has a unique transcriptome modified in severe coronary artery disease.	P04264	KRT1	Keratin, type II cytoskeletal 1	Epicardial adipose tissue	Proximal segment of the right coronary artery	H	60.0	Coronary Artery Disease	6	Genechip Human Gene 2.0 ST Array	-			Epicardial adipose tissue
25959145	Epicardial adipose tissue has a unique transcriptome modified in severe coronary artery disease.	P01130	LDLR	Low-density lipoprotein receptor	Epicardial adipose tissue	Proximal segment of the right coronary artery	H	60.0	Coronary Artery Disease	6	Genechip Human Gene 2.0 ST Array	-			Epicardial adipose tissue
25959145	Epicardial adipose tissue has a unique transcriptome modified in severe coronary artery disease.	Q99538	LGMN	Legumain	Epicardial adipose tissue	Proximal segment of the right coronary artery	H	60.0	Coronary Artery Disease	6	Genechip Human Gene 2.0 ST Array	-			Epicardial adipose tissue
25959145	Epicardial adipose tissue has a unique transcriptome modified in severe coronary artery disease.	Q8IWU2	LMTK2	Serine/threonine-protein kinase LMTK2	Epicardial adipose tissue	Proximal segment of the right coronary artery	H	60.0	Coronary Artery Disease	6	Genechip Human Gene 2.0 ST Array	-			Epicardial adipose tissue
25959145	Epicardial adipose tissue has a unique transcriptome modified in severe coronary artery disease.	Q9UIQ6	LNPEP	Leucyl-cystinyl aminopeptidase	Epicardial adipose tissue	Proximal segment of the right coronary artery	H	60.0	Coronary Artery Disease	6	Genechip Human Gene 2.0 ST Array	-			Epicardial adipose tissue
25959145	Epicardial adipose tissue has a unique transcriptome modified in severe coronary artery disease.	Q12912	LRMP	Lymphoid-restricted membrane protein	Epicardial adipose tissue	Proximal segment of the right coronary artery	H	60.0	Coronary Artery Disease	6	Genechip Human Gene 2.0 ST Array	-			Epicardial adipose tissue
25959145	Epicardial adipose tissue has a unique transcriptome modified in severe coronary artery disease.	Q14114	LRP8	Low-density lipoprotein receptor-related protein 8	Epicardial adipose tissue	Proximal segment of the right coronary artery	H	60.0	Coronary Artery Disease	6	Genechip Human Gene 2.0 ST Array	-			Epicardial adipose tissue
25959145	Epicardial adipose tissue has a unique transcriptome modified in severe coronary artery disease.	Q9HCJ2	LRRC4C	Leucine-rich repeat-containing protein 4C	Epicardial adipose tissue	Proximal segment of the right coronary artery	H	60.0	Coronary Artery Disease	6	Genechip Human Gene 2.0 ST Array	-			Epicardial adipose tissue
25959145	Epicardial adipose tissue has a unique transcriptome modified in severe coronary artery disease.	P02788	LTF	Lactotransferrin	Epicardial adipose tissue	Proximal segment of the right coronary artery	H	60.0	Coronary Artery Disease	6	Genechip Human Gene 2.0 ST Array	-			Epicardial adipose tissue
25959145	Epicardial adipose tissue has a unique transcriptome modified in severe coronary artery disease.	Q9UDY8	MALT1	Mucosa-associated lymphoid tissue lymphoma translocation protein 1	Epicardial adipose tissue	Proximal segment of the right coronary artery	H	60.0	Coronary Artery Disease	6	Genechip Human Gene 2.0 ST Array	-			Epicardial adipose tissue
25959145	Epicardial adipose tissue has a unique transcriptome modified in severe coronary artery disease.	P46734	MAP2K3	Dual specificity mitogen-activated protein kinase kinase 3	Epicardial adipose tissue	Proximal segment of the right coronary artery	H	60.0	Coronary Artery Disease	6	Genechip Human Gene 2.0 ST Array	-			Epicardial adipose tissue
25959145	Epicardial adipose tissue has a unique transcriptome modified in severe coronary artery disease.	Q9Y2U5	MAP3K2	Mitogen-activated protein kinase kinase kinase 2	Epicardial adipose tissue	Proximal segment of the right coronary artery	H	60.0	Coronary Artery Disease	6	Genechip Human Gene 2.0 ST Array	-			Epicardial adipose tissue
25959145	Epicardial adipose tissue has a unique transcriptome modified in severe coronary artery disease.	Q99759	MAP3K3	Mitogen-activated protein kinase kinase kinase 3	Epicardial adipose tissue	Proximal segment of the right coronary artery	H	60.0	Coronary Artery Disease	6	Genechip Human Gene 2.0 ST Array	-			Epicardial adipose tissue
25959145	Epicardial adipose tissue has a unique transcriptome modified in severe coronary artery disease.	Q99683	MAP3K5	Mitogen-activated protein kinase kinase kinase 5	Epicardial adipose tissue	Proximal segment of the right coronary artery	H	60.0	Coronary Artery Disease	6	Genechip Human Gene 2.0 ST Array	-			Epicardial adipose tissue
25959145	Epicardial adipose tissue has a unique transcriptome modified in severe coronary artery disease.	Q15691	MAPRE1	Microtubule-associated protein RP/EB family member 1	Epicardial adipose tissue	Proximal segment of the right coronary artery	H	60.0	Coronary Artery Disease	6	Genechip Human Gene 2.0 ST Array	-			Epicardial adipose tissue
25959145	Epicardial adipose tissue has a unique transcriptome modified in severe coronary artery disease.	P48740	MASP1	Mannan-binding lectin serine protease 1	Epicardial adipose tissue	Proximal segment of the right coronary artery	H	60.0	Coronary Artery Disease	6	Genechip Human Gene 2.0 ST Array	-			Epicardial adipose tissue
25959145	Epicardial adipose tissue has a unique transcriptome modified in severe coronary artery disease.	Q9P1T7	MDFIC	MyoD family inhibitor domain-containing protein	Epicardial adipose tissue	Proximal segment of the right coronary artery	H	60.0	Coronary Artery Disease	6	Genechip Human Gene 2.0 ST Array	-			Epicardial adipose tissue
25959145	Epicardial adipose tissue has a unique transcriptome modified in severe coronary artery disease.	P50579	METAP2	Methionine aminopeptidase 2	Epicardial adipose tissue	Proximal segment of the right coronary artery	H	60.0	Coronary Artery Disease	6	Genechip Human Gene 2.0 ST Array	-			Epicardial adipose tissue
25959145	Epicardial adipose tissue has a unique transcriptome modified in severe coronary artery disease.	Q9NPA3	MID1IP1	Mid1-interacting protein 1	Epicardial adipose tissue	Proximal segment of the right coronary artery	H	60.0	Coronary Artery Disease	6	Genechip Human Gene 2.0 ST Array	-			Epicardial adipose tissue
25959145	Epicardial adipose tissue has a unique transcriptome modified in severe coronary artery disease.	P39900	MMP12	Macrophage metalloelastase	Epicardial adipose tissue	Proximal segment of the right coronary artery	H	60.0	Coronary Artery Disease	6	Genechip Human Gene 2.0 ST Array	-			Epicardial adipose tissue
25959145	Epicardial adipose tissue has a unique transcriptome modified in severe coronary artery disease.	P50281	MMP14	Matrix metalloproteinase-14	Epicardial adipose tissue	Proximal segment of the right coronary artery	H	60.0	Coronary Artery Disease	6	Genechip Human Gene 2.0 ST Array	-			Epicardial adipose tissue
25959145	Epicardial adipose tissue has a unique transcriptome modified in severe coronary artery disease.	P08253	MMP2	72 kDa type IV collagenase	Epicardial adipose tissue	Proximal segment of the right coronary artery	H	60.0	Coronary Artery Disease	6	Genechip Human Gene 2.0 ST Array	-			Epicardial adipose tissue
25959145	Epicardial adipose tissue has a unique transcriptome modified in severe coronary artery disease.	P08254	MMP3	Stromelysin-1	Epicardial adipose tissue	Proximal segment of the right coronary artery	H	60.0	Coronary Artery Disease	6	Genechip Human Gene 2.0 ST Array	-			Epicardial adipose tissue
25959145	Epicardial adipose tissue has a unique transcriptome modified in severe coronary artery disease.	P09237	MMP7	Matrilysin	Epicardial adipose tissue	Proximal segment of the right coronary artery	H	60.0	Coronary Artery Disease	6	Genechip Human Gene 2.0 ST Array	-			Epicardial adipose tissue
25959145	Epicardial adipose tissue has a unique transcriptome modified in severe coronary artery disease.	P22894	MMP8	Neutrophil collagenase	Epicardial adipose tissue	Proximal segment of the right coronary artery	H	60.0	Coronary Artery Disease	6	Genechip Human Gene 2.0 ST Array	-			Epicardial adipose tissue
25959145	Epicardial adipose tissue has a unique transcriptome modified in severe coronary artery disease.	P14780	MMP9	Matrix metalloproteinase-9	Epicardial adipose tissue	Proximal segment of the right coronary artery	H	60.0	Coronary Artery Disease	6	Genechip Human Gene 2.0 ST Array	-			Epicardial adipose tissue
25959145	Epicardial adipose tissue has a unique transcriptome modified in severe coronary artery disease.	P21757	MSR1	Macrophage scavenger receptor types I and II	Epicardial adipose tissue	Proximal segment of the right coronary artery	H	60.0	Coronary Artery Disease	6	Genechip Human Gene 2.0 ST Array	-			Epicardial adipose tissue
25959145	Epicardial adipose tissue has a unique transcriptome modified in severe coronary artery disease.	Q8IXL7	MSRB3	Methionine-R-sulfoxide reductase B3	Epicardial adipose tissue	Proximal segment of the right coronary artery	H	60.0	Coronary Artery Disease	6	Genechip Human Gene 2.0 ST Array	-			Epicardial adipose tissue
25959145	Epicardial adipose tissue has a unique transcriptome modified in severe coronary artery disease.	Q9NPC7	MYNN	Myoneurin	Epicardial adipose tissue	Proximal segment of the right coronary artery	H	60.0	Coronary Artery Disease	6	Genechip Human Gene 2.0 ST Array	-			Epicardial adipose tissue
25959145	Epicardial adipose tissue has a unique transcriptome modified in severe coronary artery disease.	Q9UM54	MYO6	Unconventional myosin-VI	Epicardial adipose tissue	Proximal segment of the right coronary artery	H	60.0	Coronary Artery Disease	6	Genechip Human Gene 2.0 ST Array	-			Epicardial adipose tissue
25959145	Epicardial adipose tissue has a unique transcriptome modified in severe coronary artery disease.	Q99747	NAPG	Gamma-soluble NSF attachment protein	Epicardial adipose tissue	Proximal segment of the right coronary artery	H	60.0	Coronary Artery Disease	6	Genechip Human Gene 2.0 ST Array	-			Epicardial adipose tissue
25959145	Epicardial adipose tissue has a unique transcriptome modified in severe coronary artery disease.	P18440	NAT1	Arylamine N-acetyltransferase 1	Epicardial adipose tissue	Proximal segment of the right coronary artery	H	60.0	Coronary Artery Disease	6	Genechip Human Gene 2.0 ST Array	-			Epicardial adipose tissue
25959145	Epicardial adipose tissue has a unique transcriptome modified in severe coronary artery disease.	P11245	NAT2	Arylamine N-acetyltransferase 2	Epicardial adipose tissue	Proximal segment of the right coronary artery	H	60.0	Coronary Artery Disease	6	Genechip Human Gene 2.0 ST Array	-			Epicardial adipose tissue
25959145	Epicardial adipose tissue has a unique transcriptome modified in severe coronary artery disease.	Q8NBZ9	NEXN	Putative uncharacterized protein NEXN-AS1	Epicardial adipose tissue	Proximal segment of the right coronary artery	H	60.0	Coronary Artery Disease	6	Genechip Human Gene 2.0 ST Array	-			Epicardial adipose tissue
25959145	Epicardial adipose tissue has a unique transcriptome modified in severe coronary artery disease.	O95644	NFATC1	Nuclear factor of activated T-cells, cytoplasmic 1	Epicardial adipose tissue	Proximal segment of the right coronary artery	H	60.0	Coronary Artery Disease	6	Genechip Human Gene 2.0 ST Array	-			Epicardial adipose tissue
25959145	Epicardial adipose tissue has a unique transcriptome modified in severe coronary artery disease.	P59046	NLRP12	NACHT, LRR and PYD domains-containing protein 12	Epicardial adipose tissue	Proximal segment of the right coronary artery	H	60.0	Coronary Artery Disease	6	Genechip Human Gene 2.0 ST Array	-			Epicardial adipose tissue
25959145	Epicardial adipose tissue has a unique transcriptome modified in severe coronary artery disease.	O60313	OPA1	Dynamin-like 120 kDa protein, mitochondrial	Epicardial adipose tissue	Proximal segment of the right coronary artery	H	60.0	Coronary Artery Disease	6	Genechip Human Gene 2.0 ST Array	-			Epicardial adipose tissue
25959145	Epicardial adipose tissue has a unique transcriptome modified in severe coronary artery disease.	Q9BPZ3	PAIP2	Polyadenylate-binding protein-interacting protein 2	Epicardial adipose tissue	Proximal segment of the right coronary artery	H	60.0	Coronary Artery Disease	6	Genechip Human Gene 2.0 ST Array	-			Epicardial adipose tissue
25959145	Epicardial adipose tissue has a unique transcriptome modified in severe coronary artery disease.	Q13153	PAK1	Serine/threonine-protein kinase PAK 1	Epicardial adipose tissue	Proximal segment of the right coronary artery	H	60.0	Coronary Artery Disease	6	Genechip Human Gene 2.0 ST Array	-			Epicardial adipose tissue
25959145	Epicardial adipose tissue has a unique transcriptome modified in severe coronary artery disease.	Q13177	PAK2	Serine/threonine-protein kinase PAK 2	Epicardial adipose tissue	Proximal segment of the right coronary artery	H	60.0	Coronary Artery Disease	6	Genechip Human Gene 2.0 ST Array	-			Epicardial adipose tissue
25959145	Epicardial adipose tissue has a unique transcriptome modified in severe coronary artery disease.	Q9BXP8	PAPPA2	Pappalysin-2	Epicardial adipose tissue	Proximal segment of the right coronary artery	H	60.0	Coronary Artery Disease	6	Genechip Human Gene 2.0 ST Array	-			Epicardial adipose tissue
25959145	Epicardial adipose tissue has a unique transcriptome modified in severe coronary artery disease.	P29120	PCSK1	Neuroendocrine convertase 1	Epicardial adipose tissue	Proximal segment of the right coronary artery	H	60.0	Coronary Artery Disease	6	Genechip Human Gene 2.0 ST Array	-			Epicardial adipose tissue
25959145	Epicardial adipose tissue has a unique transcriptome modified in severe coronary artery disease.	Q92824	PCSK5	Proprotein convertase subtilisin/kexin type 5	Epicardial adipose tissue	Proximal segment of the right coronary artery	H	60.0	Coronary Artery Disease	6	Genechip Human Gene 2.0 ST Array	-			Epicardial adipose tissue
25959145	Epicardial adipose tissue has a unique transcriptome modified in severe coronary artery disease.	P30101	PDIA3	Protein disulfide-isomerase A3	Epicardial adipose tissue	Proximal segment of the right coronary artery	H	60.0	Coronary Artery Disease	6	Genechip Human Gene 2.0 ST Array	-			Epicardial adipose tissue
25959145	Epicardial adipose tissue has a unique transcriptome modified in severe coronary artery disease.	Q9NR12	PDLIM7	PDZ and LIM domain protein 7	Epicardial adipose tissue	Proximal segment of the right coronary artery	H	60.0	Coronary Artery Disease	6	Genechip Human Gene 2.0 ST Array	-			Epicardial adipose tissue
25959145	Epicardial adipose tissue has a unique transcriptome modified in severe coronary artery disease.	P12955	PEPD	Xaa-Pro dipeptidase	Epicardial adipose tissue	Proximal segment of the right coronary artery	H	60.0	Coronary Artery Disease	6	Genechip Human Gene 2.0 ST Array	-			Epicardial adipose tissue
25959145	Epicardial adipose tissue has a unique transcriptome modified in severe coronary artery disease.	Q9Y646	PGCP	Carboxypeptidase Q	Epicardial adipose tissue	Proximal segment of the right coronary artery	H	60.0	Coronary Artery Disease	6	Genechip Human Gene 2.0 ST Array	-			Epicardial adipose tissue
25959145	Epicardial adipose tissue has a unique transcriptome modified in severe coronary artery disease.	P78562	PHEX	Phosphate-regulating neutral endopeptidase PHEX	Epicardial adipose tissue	Proximal segment of the right coronary artery	H	60.0	Coronary Artery Disease	6	Genechip Human Gene 2.0 ST Array	-			Epicardial adipose tissue
25959145	Epicardial adipose tissue has a unique transcriptome modified in severe coronary artery disease.	Q13492	PICALM	Phosphatidylinositol-binding clathrin assembly protein	Epicardial adipose tissue	Proximal segment of the right coronary artery	H	60.0	Coronary Artery Disease	6	Genechip Human Gene 2.0 ST Array	-			Epicardial adipose tissue
25959145	Epicardial adipose tissue has a unique transcriptome modified in severe coronary artery disease.	P00749	PLAU	Urokinase-type plasminogen activator	Epicardial adipose tissue	Proximal segment of the right coronary artery	H	60.0	Coronary Artery Disease	6	Genechip Human Gene 2.0 ST Array	-			Epicardial adipose tissue
25959145	Epicardial adipose tissue has a unique transcriptome modified in severe coronary artery disease.	O15162	PLSCR1	Phospholipid scramblase 1	Epicardial adipose tissue	Proximal segment of the right coronary artery	H	60.0	Coronary Artery Disease	6	Genechip Human Gene 2.0 ST Array	-			Epicardial adipose tissue
25959145	Epicardial adipose tissue has a unique transcriptome modified in severe coronary artery disease.	P45877	PPIC	Peptidyl-prolyl cis-trans isomerase C	Epicardial adipose tissue	Proximal segment of the right coronary artery	H	60.0	Coronary Artery Disease	6	Genechip Human Gene 2.0 ST Array	-			Epicardial adipose tissue
25959145	Epicardial adipose tissue has a unique transcriptome modified in severe coronary artery disease.	Q08752	PPID	Peptidyl-prolyl cis-trans isomerase D	Epicardial adipose tissue	Proximal segment of the right coronary artery	H	60.0	Coronary Artery Disease	6	Genechip Human Gene 2.0 ST Array	-			Epicardial adipose tissue
25959145	Epicardial adipose tissue has a unique transcriptome modified in severe coronary artery disease.	Q13427	PPIG	Peptidyl-prolyl cis-trans isomerase G	Epicardial adipose tissue	Proximal segment of the right coronary artery	H	60.0	Coronary Artery Disease	6	Genechip Human Gene 2.0 ST Array	-			Epicardial adipose tissue
25959145	Epicardial adipose tissue has a unique transcriptome modified in severe coronary artery disease.	P16471	PRLR	Prolactin receptor	Epicardial adipose tissue	Proximal segment of the right coronary artery	H	60.0	Coronary Artery Disease	6	Genechip Human Gene 2.0 ST Array	-			Epicardial adipose tissue
25959145	Epicardial adipose tissue has a unique transcriptome modified in severe coronary artery disease.	Q9HC23	PROK2	Prokineticin-2	Epicardial adipose tissue	Proximal segment of the right coronary artery	H	60.0	Coronary Artery Disease	6	Genechip Human Gene 2.0 ST Array	-			Epicardial adipose tissue
25959145	Epicardial adipose tissue has a unique transcriptome modified in severe coronary artery disease.	Q5K4E3	PRSS36	Polyserase-2	Epicardial adipose tissue	Proximal segment of the right coronary artery	H	60.0	Coronary Artery Disease	6	Genechip Human Gene 2.0 ST Array	-			Epicardial adipose tissue
25959145	Epicardial adipose tissue has a unique transcriptome modified in severe coronary artery disease.	P49768	PSEN1	Presenilin-1	Epicardial adipose tissue	Proximal segment of the right coronary artery	H	60.0	Coronary Artery Disease	6	Genechip Human Gene 2.0 ST Array	-			Epicardial adipose tissue
25959145	Epicardial adipose tissue has a unique transcriptome modified in severe coronary artery disease.	O00487	PSMD14	26S proteasome non-ATPase regulatory subunit 14	Epicardial adipose tissue	Proximal segment of the right coronary artery	H	60.0	Coronary Artery Disease	6	Genechip Human Gene 2.0 ST Array	-			Epicardial adipose tissue
25959145	Epicardial adipose tissue has a unique transcriptome modified in severe coronary artery disease.	Q9UL26	RAB22A	Ras-related protein Rab-22A	Epicardial adipose tissue	Proximal segment of the right coronary artery	H	60.0	Coronary Artery Disease	6	Genechip Human Gene 2.0 ST Array	-			Epicardial adipose tissue
25959145	Epicardial adipose tissue has a unique transcriptome modified in severe coronary artery disease.	P20339	RAB5A	Ras-related protein Rab-5A	Epicardial adipose tissue	Proximal segment of the right coronary artery	H	60.0	Coronary Artery Disease	6	Genechip Human Gene 2.0 ST Array	-			Epicardial adipose tissue
25959145	Epicardial adipose tissue has a unique transcriptome modified in severe coronary artery disease.	Q15276	RABEP1	Rab GTPase-binding effector protein 1	Epicardial adipose tissue	Proximal segment of the right coronary artery	H	60.0	Coronary Artery Disease	6	Genechip Human Gene 2.0 ST Array	-			Epicardial adipose tissue
25959145	Epicardial adipose tissue has a unique transcriptome modified in severe coronary artery disease.	P47224	RABIF	Guanine nucleotide exchange factor MSS4	Epicardial adipose tissue	Proximal segment of the right coronary artery	H	60.0	Coronary Artery Disease	6	Genechip Human Gene 2.0 ST Array	-			Epicardial adipose tissue
25959145	Epicardial adipose tissue has a unique transcriptome modified in severe coronary artery disease.	P20936	RASA1	Ras GTPase-activating protein 1	Epicardial adipose tissue	Proximal segment of the right coronary artery	H	60.0	Coronary Artery Disease	6	Genechip Human Gene 2.0 ST Array	-			Epicardial adipose tissue
25959145	Epicardial adipose tissue has a unique transcriptome modified in severe coronary artery disease.		RBF11		Epicardial adipose tissue	Proximal segment of the right coronary artery	H	60.0	Coronary Artery Disease	6	Genechip Human Gene 2.0 ST Array	-			Epicardial adipose tissue
25959145	Epicardial adipose tissue has a unique transcriptome modified in severe coronary artery disease.	Q9Y256	RCE1	CAAX prenyl protease 2	Epicardial adipose tissue	Proximal segment of the right coronary artery	H	60.0	Coronary Artery Disease	6	Genechip Human Gene 2.0 ST Array	-			Epicardial adipose tissue
25959145	Epicardial adipose tissue has a unique transcriptome modified in severe coronary artery disease.	Q13129	RLF	Zinc finger protein Rlf	Epicardial adipose tissue	Proximal segment of the right coronary artery	H	60.0	Coronary Artery Disease	6	Genechip Human Gene 2.0 ST Array	-			Epicardial adipose tissue
25959145	Epicardial adipose tissue has a unique transcriptome modified in severe coronary artery disease.	Q9Y3C5	RNF11	RING finger protein 11	Epicardial adipose tissue	Proximal segment of the right coronary artery	H	60.0	Coronary Artery Disease	6	Genechip Human Gene 2.0 ST Array	-			Epicardial adipose tissue
25959145	Epicardial adipose tissue has a unique transcriptome modified in severe coronary artery disease.	Q7Z419	RNF144B	E3 ubiquitin-protein ligase RNF144B	Epicardial adipose tissue	Proximal segment of the right coronary artery	H	60.0	Coronary Artery Disease	6	Genechip Human Gene 2.0 ST Array	-			Epicardial adipose tissue
25959145	Epicardial adipose tissue has a unique transcriptome modified in severe coronary artery disease.	Q9NQC3	RTN4	Reticulon-4	Epicardial adipose tissue	Proximal segment of the right coronary artery	H	60.0	Coronary Artery Disease	6	Genechip Human Gene 2.0 ST Array	-			Epicardial adipose tissue
25959145	Epicardial adipose tissue has a unique transcriptome modified in severe coronary artery disease.	P80511	S100A12	Protein S100-A12	Epicardial adipose tissue	Proximal segment of the right coronary artery	H	60.0	Coronary Artery Disease	6	Genechip Human Gene 2.0 ST Array	-			Epicardial adipose tissue
25959145	Epicardial adipose tissue has a unique transcriptome modified in severe coronary artery disease.	O95136	S1PR2	Sphingosine 1-phosphate receptor 2	Epicardial adipose tissue	Proximal segment of the right coronary artery	H	60.0	Coronary Artery Disease	6	Genechip Human Gene 2.0 ST Array	-			Epicardial adipose tissue
25959145	Epicardial adipose tissue has a unique transcriptome modified in severe coronary artery disease.	P21673	SAT1	Diamine acetyltransferase 1	Epicardial adipose tissue	Proximal segment of the right coronary artery	H	60.0	Coronary Artery Disease	6	Genechip Human Gene 2.0 ST Array	-			Epicardial adipose tissue
25959145	Epicardial adipose tissue has a unique transcriptome modified in severe coronary artery disease.	Q12770	SCAP	Sterol regulatory element-binding protein cleavage-activating protein	Epicardial adipose tissue	Proximal segment of the right coronary artery	H	60.0	Coronary Artery Disease	6	Genechip Human Gene 2.0 ST Array	-			Epicardial adipose tissue
25959145	Epicardial adipose tissue has a unique transcriptome modified in severe coronary artery disease.	Q9BQE4	SELS	Selenoprotein S	Epicardial adipose tissue	Proximal segment of the right coronary artery	H	60.0	Coronary Artery Disease	6	Genechip Human Gene 2.0 ST Array	-			Epicardial adipose tissue
25959145	Epicardial adipose tissue has a unique transcriptome modified in severe coronary artery disease.	Q9NZV6	SEPX1	Methionine-R-sulfoxide reductase B1	Epicardial adipose tissue	Proximal segment of the right coronary artery	H	60.0	Coronary Artery Disease	6	Genechip Human Gene 2.0 ST Array	-			Epicardial adipose tissue
25959145	Epicardial adipose tissue has a unique transcriptome modified in severe coronary artery disease.	Q9NRX5	SERINC1	Serine incorporator 1	Epicardial adipose tissue	Proximal segment of the right coronary artery	H	60.0	Coronary Artery Disease	6	Genechip Human Gene 2.0 ST Array	-			Epicardial adipose tissue
25959145	Epicardial adipose tissue has a unique transcriptome modified in severe coronary artery disease.	Q86VE9	SERINC5	Serine incorporator 5	Epicardial adipose tissue	Proximal segment of the right coronary artery	H	60.0	Coronary Artery Disease	6	Genechip Human Gene 2.0 ST Array	-			Epicardial adipose tissue
25959145	Epicardial adipose tissue has a unique transcriptome modified in severe coronary artery disease.	Q8IUQ4	SIAH1	E3 ubiquitin-protein ligase SIAH1	Epicardial adipose tissue	Proximal segment of the right coronary artery	H	60.0	Coronary Artery Disease	6	Genechip Human Gene 2.0 ST Array	-			Epicardial adipose tissue
25959145	Epicardial adipose tissue has a unique transcriptome modified in severe coronary artery disease.	O43255	SIAH2	E3 ubiquitin-protein ligase SIAH2	Epicardial adipose tissue	Proximal segment of the right coronary artery	H	60.0	Coronary Artery Disease	6	Genechip Human Gene 2.0 ST Array	-			Epicardial adipose tissue
25959145	Epicardial adipose tissue has a unique transcriptome modified in severe coronary artery disease.	O60749	SNX2	Sorting nexin-2	Epicardial adipose tissue	Proximal segment of the right coronary artery	H	60.0	Coronary Artery Disease	6	Genechip Human Gene 2.0 ST Array	-			Epicardial adipose tissue
25959145	Epicardial adipose tissue has a unique transcriptome modified in severe coronary artery disease.	O95219	SNX4	Sorting nexin-4	Epicardial adipose tissue	Proximal segment of the right coronary artery	H	60.0	Coronary Artery Disease	6	Genechip Human Gene 2.0 ST Array	-			Epicardial adipose tissue
25959145	Epicardial adipose tissue has a unique transcriptome modified in severe coronary artery disease.	P00441	SOD1	Superoxide dismutase [Cu-Zn]	Epicardial adipose tissue	Proximal segment of the right coronary artery	H	60.0	Coronary Artery Disease	6	Genechip Human Gene 2.0 ST Array	-			Epicardial adipose tissue
25959145	Epicardial adipose tissue has a unique transcriptome modified in severe coronary artery disease.	O60504	SORBS3	Vinexin	Epicardial adipose tissue	Proximal segment of the right coronary artery	H	60.0	Coronary Artery Disease	6	Genechip Human Gene 2.0 ST Array	-			Epicardial adipose tissue
25959145	Epicardial adipose tissue has a unique transcriptome modified in severe coronary artery disease.	Q92673	SORL1	Sortilin-related receptor	Epicardial adipose tissue	Proximal segment of the right coronary artery	H	60.0	Coronary Artery Disease	6	Genechip Human Gene 2.0 ST Array	-			Epicardial adipose tissue
25959145	Epicardial adipose tissue has a unique transcriptome modified in severe coronary artery disease.	P10124	SRGN	Serglycin	Epicardial adipose tissue	Proximal segment of the right coronary artery	H	60.0	Coronary Artery Disease	6	Genechip Human Gene 2.0 ST Array	-			Epicardial adipose tissue
25959145	Epicardial adipose tissue has a unique transcriptome modified in severe coronary artery disease.	Q9Y5Y6	ST14	Suppressor of tumorigenicity 14 protein	Epicardial adipose tissue	Proximal segment of the right coronary artery	H	60.0	Coronary Artery Disease	6	Genechip Human Gene 2.0 ST Array	-			Epicardial adipose tissue
25959145	Epicardial adipose tissue has a unique transcriptome modified in severe coronary artery disease.	Q9NY15	STAB1	Stabilin-1	Epicardial adipose tissue	Proximal segment of the right coronary artery	H	60.0	Coronary Artery Disease	6	Genechip Human Gene 2.0 ST Array	-			Epicardial adipose tissue
25959145	Epicardial adipose tissue has a unique transcriptome modified in severe coronary artery disease.	Q9Y2H1	STK38L	Serine/threonine-protein kinase 38-like	Epicardial adipose tissue	Proximal segment of the right coronary artery	H	60.0	Coronary Artery Disease	6	Genechip Human Gene 2.0 ST Array	-			Epicardial adipose tissue
25959145	Epicardial adipose tissue has a unique transcriptome modified in severe coronary artery disease.	Q13043	STK4	Serine/threonine-protein kinase 4	Epicardial adipose tissue	Proximal segment of the right coronary artery	H	60.0	Coronary Artery Disease	6	Genechip Human Gene 2.0 ST Array	-			Epicardial adipose tissue
25959145	Epicardial adipose tissue has a unique transcriptome modified in severe coronary artery disease.	Q9C0K7	STRADB	STE20-related kinase adapter protein beta	Epicardial adipose tissue	Proximal segment of the right coronary artery	H	60.0	Coronary Artery Disease	6	Genechip Human Gene 2.0 ST Array	-			Epicardial adipose tissue
25959145	Epicardial adipose tissue has a unique transcriptome modified in severe coronary artery disease.	O75558	STX11	Syntaxin-11	Epicardial adipose tissue	Proximal segment of the right coronary artery	H	60.0	Coronary Artery Disease	6	Genechip Human Gene 2.0 ST Array	-			Epicardial adipose tissue
25959145	Epicardial adipose tissue has a unique transcriptome modified in severe coronary artery disease.	Q9UH99	SUN2	SUN domain-containing protein 2	Epicardial adipose tissue	Proximal segment of the right coronary artery	H	60.0	Coronary Artery Disease	6	Genechip Human Gene 2.0 ST Array	-			Epicardial adipose tissue
25959145	Epicardial adipose tissue has a unique transcriptome modified in severe coronary artery disease.	O43426	SYNJ1	Synaptojanin-1	Epicardial adipose tissue	Proximal segment of the right coronary artery	H	60.0	Coronary Artery Disease	6	Genechip Human Gene 2.0 ST Array	-			Epicardial adipose tissue
25959145	Epicardial adipose tissue has a unique transcriptome modified in severe coronary artery disease.	Q86TM6	SYVN1	E3 ubiquitin-protein ligase synoviolin	Epicardial adipose tissue	Proximal segment of the right coronary artery	H	60.0	Coronary Artery Disease	6	Genechip Human Gene 2.0 ST Array	-			Epicardial adipose tissue
25959145	Epicardial adipose tissue has a unique transcriptome modified in severe coronary artery disease.	Q15542	TAF5	Transcription initiation factor TFIID subunit 5	Epicardial adipose tissue	Proximal segment of the right coronary artery	H	60.0	Coronary Artery Disease	6	Genechip Human Gene 2.0 ST Array	-			Epicardial adipose tissue
25959145	Epicardial adipose tissue has a unique transcriptome modified in severe coronary artery disease.	Q9H2K8	TAOK3	Serine/threonine-protein kinase TAO3	Epicardial adipose tissue	Proximal segment of the right coronary artery	H	60.0	Coronary Artery Disease	6	Genechip Human Gene 2.0 ST Array	-			Epicardial adipose tissue
25959145	Epicardial adipose tissue has a unique transcriptome modified in severe coronary artery disease.	Q9UKI8	TLK1	Serine/threonine-protein kinase tousled-like 1	Epicardial adipose tissue	Proximal segment of the right coronary artery	H	60.0	Coronary Artery Disease	6	Genechip Human Gene 2.0 ST Array	-			Epicardial adipose tissue
25959145	Epicardial adipose tissue has a unique transcriptome modified in severe coronary artery disease.	Q9Y2C9	TLR6	Toll-like receptor 6	Epicardial adipose tissue	Proximal segment of the right coronary artery	H	60.0	Coronary Artery Disease	6	Genechip Human Gene 2.0 ST Array	-			Epicardial adipose tissue
25959145	Epicardial adipose tissue has a unique transcriptome modified in severe coronary artery disease.	P11388	TOP2A	DNA topoisomerase 2-alpha	Epicardial adipose tissue	Proximal segment of the right coronary artery	H	60.0	Coronary Artery Disease	6	Genechip Human Gene 2.0 ST Array	-			Epicardial adipose tissue
25959145	Epicardial adipose tissue has a unique transcriptome modified in severe coronary artery disease.	P29144	TPP2	Tripeptidyl-peptidase 2	Epicardial adipose tissue	Proximal segment of the right coronary artery	H	60.0	Coronary Artery Disease	6	Genechip Human Gene 2.0 ST Array	-			Epicardial adipose tissue
25959145	Epicardial adipose tissue has a unique transcriptome modified in severe coronary artery disease.	O94811	TPPP	Tubulin polymerization-promoting protein	Epicardial adipose tissue	Proximal segment of the right coronary artery	H	60.0	Coronary Artery Disease	6	Genechip Human Gene 2.0 ST Array	-			Epicardial adipose tissue
25959145	Epicardial adipose tissue has a unique transcriptome modified in severe coronary artery disease.	Q9Y4K3	TRAF6	TNF receptor-associated factor 6	Epicardial adipose tissue	Proximal segment of the right coronary artery	H	60.0	Coronary Artery Disease	6	Genechip Human Gene 2.0 ST Array	-			Epicardial adipose tissue
25959145	Epicardial adipose tissue has a unique transcriptome modified in severe coronary artery disease.	Q9UKU6	TRHDE	Thyrotropin-releasing hormone-degrading ectoenzyme	Epicardial adipose tissue	Proximal segment of the right coronary artery	H	60.0	Coronary Artery Disease	6	Genechip Human Gene 2.0 ST Array	-			Epicardial adipose tissue
25959145	Epicardial adipose tissue has a unique transcriptome modified in severe coronary artery disease.	Q8TBC4	UBA3	NEDD8-activating enzyme E1 catalytic subunit	Epicardial adipose tissue	Proximal segment of the right coronary artery	H	60.0	Coronary Artery Disease	6	Genechip Human Gene 2.0 ST Array	-			Epicardial adipose tissue
25959145	Epicardial adipose tissue has a unique transcriptome modified in severe coronary artery disease.	P0CG47	UBB	Polyubiquitin-B	Epicardial adipose tissue	Proximal segment of the right coronary artery	H	60.0	Coronary Artery Disease	6	Genechip Human Gene 2.0 ST Array	-			Epicardial adipose tissue
25959145	Epicardial adipose tissue has a unique transcriptome modified in severe coronary artery disease.	P63146	UBE2B	Ubiquitin-conjugating enzyme E2 B	Epicardial adipose tissue	Proximal segment of the right coronary artery	H	60.0	Coronary Artery Disease	6	Genechip Human Gene 2.0 ST Array	-			Epicardial adipose tissue
25959145	Epicardial adipose tissue has a unique transcriptome modified in severe coronary artery disease.	P51668	UBE2D1	Ubiquitin-conjugating enzyme E2 D1	Epicardial adipose tissue	Proximal segment of the right coronary artery	H	60.0	Coronary Artery Disease	6	Genechip Human Gene 2.0 ST Array	-			Epicardial adipose tissue
25959145	Epicardial adipose tissue has a unique transcriptome modified in severe coronary artery disease.	P61077	UBE2D3	Ubiquitin-conjugating enzyme E2 D3	Epicardial adipose tissue	Proximal segment of the right coronary artery	H	60.0	Coronary Artery Disease	6	Genechip Human Gene 2.0 ST Array	-			Epicardial adipose tissue
25959145	Epicardial adipose tissue has a unique transcriptome modified in severe coronary artery disease.	P61086	UBE2K	Ubiquitin-conjugating enzyme E2 K	Epicardial adipose tissue	Proximal segment of the right coronary artery	H	60.0	Coronary Artery Disease	6	Genechip Human Gene 2.0 ST Array	-			Epicardial adipose tissue
25959145	Epicardial adipose tissue has a unique transcriptome modified in severe coronary artery disease.	P61088	UBE2N	Ubiquitin-conjugating enzyme E2 N	Epicardial adipose tissue	Proximal segment of the right coronary artery	H	60.0	Coronary Artery Disease	6	Genechip Human Gene 2.0 ST Array	-			Epicardial adipose tissue
25959145	Epicardial adipose tissue has a unique transcriptome modified in severe coronary artery disease.	O95155	UBE4B	Ubiquitin conjugation factor E4 B	Epicardial adipose tissue	Proximal segment of the right coronary artery	H	60.0	Coronary Artery Disease	6	Genechip Human Gene 2.0 ST Array	-			Epicardial adipose tissue
25959145	Epicardial adipose tissue has a unique transcriptome modified in severe coronary artery disease.	Q6ZT12	UBR3	E3 ubiquitin-protein ligase UBR3	Epicardial adipose tissue	Proximal segment of the right coronary artery	H	60.0	Coronary Artery Disease	6	Genechip Human Gene 2.0 ST Array	-			Epicardial adipose tissue
25959145	Epicardial adipose tissue has a unique transcriptome modified in severe coronary artery disease.	O95071	UBR5	E3 ubiquitin-protein ligase UBR5	Epicardial adipose tissue	Proximal segment of the right coronary artery	H	60.0	Coronary Artery Disease	6	Genechip Human Gene 2.0 ST Array	-			Epicardial adipose tissue
25959145	Epicardial adipose tissue has a unique transcriptome modified in severe coronary artery disease.	P09936	UCHL1	Ubiquitin carboxyl-terminal hydrolase isozyme L1	Epicardial adipose tissue	Proximal segment of the right coronary artery	H	60.0	Coronary Artery Disease	6	Genechip Human Gene 2.0 ST Array	-			Epicardial adipose tissue
25959145	Epicardial adipose tissue has a unique transcriptome modified in severe coronary artery disease.	P15374	UCHL3	Ubiquitin carboxyl-terminal hydrolase isozyme L3	Epicardial adipose tissue	Proximal segment of the right coronary artery	H	60.0	Coronary Artery Disease	6	Genechip Human Gene 2.0 ST Array	-			Epicardial adipose tissue
25959145	Epicardial adipose tissue has a unique transcriptome modified in severe coronary artery disease.	Q8TAS1	UHMK1	Serine/threonine-protein kinase Kist	Epicardial adipose tissue	Proximal segment of the right coronary artery	H	60.0	Coronary Artery Disease	6	Genechip Human Gene 2.0 ST Array	-			Epicardial adipose tissue
25959145	Epicardial adipose tissue has a unique transcriptome modified in severe coronary artery disease.	O75317	USP12	Ubiquitin carboxyl-terminal hydrolase 12	Epicardial adipose tissue	Proximal segment of the right coronary artery	H	60.0	Coronary Artery Disease	6	Genechip Human Gene 2.0 ST Array	-			Epicardial adipose tissue
25959145	Epicardial adipose tissue has a unique transcriptome modified in severe coronary artery disease.	P54578	USP14	Ubiquitin carboxyl-terminal hydrolase 14	Epicardial adipose tissue	Proximal segment of the right coronary artery	H	60.0	Coronary Artery Disease	6	Genechip Human Gene 2.0 ST Array	-			Epicardial adipose tissue
25959145	Epicardial adipose tissue has a unique transcriptome modified in severe coronary artery disease.	Q9Y4E8	USP15	Ubiquitin carboxyl-terminal hydrolase 15	Epicardial adipose tissue	Proximal segment of the right coronary artery	H	60.0	Coronary Artery Disease	6	Genechip Human Gene 2.0 ST Array	-			Epicardial adipose tissue
25959145	Epicardial adipose tissue has a unique transcriptome modified in severe coronary artery disease.	Q9Y5T5	USP16	Ubiquitin carboxyl-terminal hydrolase 16	Epicardial adipose tissue	Proximal segment of the right coronary artery	H	60.0	Coronary Artery Disease	6	Genechip Human Gene 2.0 ST Array	-			Epicardial adipose tissue
25959145	Epicardial adipose tissue has a unique transcriptome modified in severe coronary artery disease.	Q8TEY7	USP33	Ubiquitin carboxyl-terminal hydrolase 33	Epicardial adipose tissue	Proximal segment of the right coronary artery	H	60.0	Coronary Artery Disease	6	Genechip Human Gene 2.0 ST Array	-			Epicardial adipose tissue
25959145	Epicardial adipose tissue has a unique transcriptome modified in severe coronary artery disease.	Q13107	USP4	Ubiquitin carboxyl-terminal hydrolase 4	Epicardial adipose tissue	Proximal segment of the right coronary artery	H	60.0	Coronary Artery Disease	6	Genechip Human Gene 2.0 ST Array	-			Epicardial adipose tissue
25959145	Epicardial adipose tissue has a unique transcriptome modified in severe coronary artery disease.	Q70EK8	USP53	Inactive ubiquitin carboxyl-terminal hydrolase 53	Epicardial adipose tissue	Proximal segment of the right coronary artery	H	60.0	Coronary Artery Disease	6	Genechip Human Gene 2.0 ST Array	-			Epicardial adipose tissue
25959145	Epicardial adipose tissue has a unique transcriptome modified in severe coronary artery disease.	P35125	USP6	Ubiquitin carboxyl-terminal hydrolase 6	Epicardial adipose tissue	Proximal segment of the right coronary artery	H	60.0	Coronary Artery Disease	6	Genechip Human Gene 2.0 ST Array	-			Epicardial adipose tissue
25959145	Epicardial adipose tissue has a unique transcriptome modified in severe coronary artery disease.	Q93009	USP7	Ubiquitin carboxyl-terminal hydrolase 7	Epicardial adipose tissue	Proximal segment of the right coronary artery	H	60.0	Coronary Artery Disease	6	Genechip Human Gene 2.0 ST Array	-			Epicardial adipose tissue
25959145	Epicardial adipose tissue has a unique transcriptome modified in severe coronary artery disease.	P40818	USP8	Ubiquitin carboxyl-terminal hydrolase 8	Epicardial adipose tissue	Proximal segment of the right coronary artery	H	60.0	Coronary Artery Disease	6	Genechip Human Gene 2.0 ST Array	-			Epicardial adipose tissue
25959145	Epicardial adipose tissue has a unique transcriptome modified in severe coronary artery disease.	Q93008	USP9X	Probable ubiquitin carboxyl-terminal hydrolase FAF-X	Epicardial adipose tissue	Proximal segment of the right coronary artery	H	60.0	Coronary Artery Disease	6	Genechip Human Gene 2.0 ST Array	-			Epicardial adipose tissue
25959145	Epicardial adipose tissue has a unique transcriptome modified in severe coronary artery disease.	Q9P0L0	VAPA	Vesicle-associated membrane protein-associated protein A	Epicardial adipose tissue	Proximal segment of the right coronary artery	H	60.0	Coronary Artery Disease	6	Genechip Human Gene 2.0 ST Array	-			Epicardial adipose tissue
25959145	Epicardial adipose tissue has a unique transcriptome modified in severe coronary artery disease.	Q96JH7	VCPIP1	Deubiquitinating protein VCIP135	Epicardial adipose tissue	Proximal segment of the right coronary artery	H	60.0	Coronary Artery Disease	6	Genechip Human Gene 2.0 ST Array	-			Epicardial adipose tissue
25959145	Epicardial adipose tissue has a unique transcriptome modified in severe coronary artery disease.	P40337	VHL	von Hippel-Lindau disease tumor suppressor	Epicardial adipose tissue	Proximal segment of the right coronary artery	H	60.0	Coronary Artery Disease	6	Genechip Human Gene 2.0 ST Array	-			Epicardial adipose tissue
25959145	Epicardial adipose tissue has a unique transcriptome modified in severe coronary artery disease.	O75351	VPS4B	Vacuolar protein sorting-associated protein 4B	Epicardial adipose tissue	Proximal segment of the right coronary artery	H	60.0	Coronary Artery Disease	6	Genechip Human Gene 2.0 ST Array	-			Epicardial adipose tissue
25959145	Epicardial adipose tissue has a unique transcriptome modified in severe coronary artery disease.	Q04917	YWHAH	14-3-3 protein eta	Epicardial adipose tissue	Proximal segment of the right coronary artery	H	60.0	Coronary Artery Disease	6	Genechip Human Gene 2.0 ST Array	-			Epicardial adipose tissue
25959145	Epicardial adipose tissue has a unique transcriptome modified in severe coronary artery disease.		ZFF11		Epicardial adipose tissue	Proximal segment of the right coronary artery	H	60.0	Coronary Artery Disease	6	Genechip Human Gene 2.0 ST Array	-			Epicardial adipose tissue
25959145	Epicardial adipose tissue has a unique transcriptome modified in severe coronary artery disease.	Q7Z3T8	ZFYVE16	Zinc finger FYVE domain-containing protein 16	Epicardial adipose tissue	Proximal segment of the right coronary artery	H	60.0	Coronary Artery Disease	6	Genechip Human Gene 2.0 ST Array	-			Epicardial adipose tissue
25959145	Epicardial adipose tissue has a unique transcriptome modified in severe coronary artery disease.	O75844	ZMPSTE24	CAAX prenyl protease 1 homolog	Epicardial adipose tissue	Proximal segment of the right coronary artery	H	60.0	Coronary Artery Disease	6	Genechip Human Gene 2.0 ST Array	-			Epicardial adipose tissue
25959145	Epicardial adipose tissue has a unique transcriptome modified in severe coronary artery disease.	O15231	ZNF185	Zinc finger protein 185	Epicardial adipose tissue	Proximal segment of the right coronary artery	H	60.0	Coronary Artery Disease	6	Genechip Human Gene 2.0 ST Array	-			Epicardial adipose tissue
25959145	Epicardial adipose tissue has a unique transcriptome modified in severe coronary artery disease.	Q5HYJ1	TECRL	Trans-2,3-enoyl-CoA reductase-like	Epicardial adipose tissue	Proximal segment of the right coronary artery	H	60.0	Coronary Artery Disease	6	Genechip Human Gene 2.0 ST Array	+	14.6	0.022	Epicardial adipose tissue
25959145	Epicardial adipose tissue has a unique transcriptome modified in severe coronary artery disease.	P14091	CTSE	Cathepsin E	Epicardial adipose tissue	Proximal segment of the right coronary artery	H	60.0	Coronary Artery Disease	6	Genechip Human Gene 2.0 ST Array	+	2.51	0.034	Epicardial adipose tissue
25959145	Epicardial adipose tissue has a unique transcriptome modified in severe coronary artery disease.	Q9NZU0	FLRT3	Leucine-rich repeat transmembrane protein FLRT3	Epicardial adipose tissue	Proximal segment of the right coronary artery	H	60.0	Coronary Artery Disease	6	Genechip Human Gene 2.0 ST Array	+	2.48	0.005	Epicardial adipose tissue
25959145	Epicardial adipose tissue has a unique transcriptome modified in severe coronary artery disease.	E9Q9K5	TRDN	Triadin	Epicardial adipose tissue	Proximal segment of the right coronary artery	H	60.0	Coronary Artery Disease	6	Genechip Human Gene 2.0 ST Array	+	2.43	0.028	Epicardial adipose tissue
25959145	Epicardial adipose tissue has a unique transcriptome modified in severe coronary artery disease.	Q9UBY9	HSPB7	Heat shock protein beta-7	Epicardial adipose tissue	Proximal segment of the right coronary artery	H	60.0	Coronary Artery Disease	6	Genechip Human Gene 2.0 ST Array	+	2.25	0.005	Epicardial adipose tissue
26457306	Associations of C1q/TNF-Related Protein-9 Levels in Serum and Epicardial Adipose Tissue with Coronary Atherosclerosis in Humans.	P41159	LEP	Leptin	Epicardial adipose tissue	Anterior interventricular sulcus	H	62.51±10.41	Coronary Artery Disease	N/A	RT-PCR	+		0.05	Epicardial adipose tissue
26457306	Associations of C1q/TNF-Related Protein-9 Levels in Serum and Epicardial Adipose Tissue with Coronary Atherosclerosis in Humans.	B2RNN3	CTRP9	Complement C1q and tumor necrosis factor-related protein 9B	Epicardial adipose tissue	Anterior interventricular sulcus	H	62.51±10.41	Coronary Artery Disease	N/A	RT-PCR	-		0.05	Epicardial adipose tissue
26645979	Integrative miRNA and whole-genome analyses of epicardial adipose tissue in patients with coronary atherosclerosis.	P13501	CCL5	C-C motif chemokine 5	Epicardial adipose tissue	anterior surface of the heart nearby the anterior descending coronary artery or, alternatively, along the atrio-ventricular groove in proximity of the right coronary artery	H	N/A	Coronary Artery Disease	13	Illumina HumanHT-12-V3 Expression Kit - Illumina iScan	+	2.1	0.036	Epicardial adipose tissue
26645979	Integrative miRNA and whole-genome analyses of epicardial adipose tissue in patients with coronary atherosclerosis.	P16871	IL7R	Interleukin-7 receptor subunit alpha	Epicardial adipose tissue	anterior surface of the heart nearby the anterior descending coronary artery or, alternatively, along the atrio-ventricular groove in proximity of the right coronary artery	H	N/A	Coronary Artery Disease	13	Illumina HumanHT-12-V3 Expression Kit - Illumina iScan	+	2	0.036	Epicardial adipose tissue
26645979	Integrative miRNA and whole-genome analyses of epicardial adipose tissue in patients with coronary atherosclerosis.	P01909	HLA-DQA1	HLA class II histocompatibility antigen, DQ alpha 1 chain	Epicardial adipose tissue	anterior surface of the heart nearby the anterior descending coronary artery or, alternatively, along the atrio-ventricular groove in proximity of the right coronary artery	H	N/A	Coronary Artery Disease	13	Illumina HumanHT-12-V3 Expression Kit - Illumina iScan	+	1.8	0.018	Epicardial adipose tissue
26645979	Integrative miRNA and whole-genome analyses of epicardial adipose tissue in patients with coronary atherosclerosis.	Q99616	CCL13	C-C motif chemokine 13	Epicardial adipose tissue	anterior surface of the heart nearby the anterior descending coronary artery or, alternatively, along the atrio-ventricular groove in proximity of the right coronary artery	H	N/A	Coronary Artery Disease	13	Illumina HumanHT-12-V3 Expression Kit - Illumina iScan	+	1.6	0.042	Epicardial adipose tissue
26645979	Integrative miRNA and whole-genome analyses of epicardial adipose tissue in patients with coronary atherosclerosis.	Q16617	NKG7	Protein NKG7	Epicardial adipose tissue	anterior surface of the heart nearby the anterior descending coronary artery or, alternatively, along the atrio-ventricular groove in proximity of the right coronary artery	H	N/A	Coronary Artery Disease	13	Illumina HumanHT-12-V3 Expression Kit - Illumina iScan	+	1.6	0.015	Epicardial adipose tissue
26645979	Integrative miRNA and whole-genome analyses of epicardial adipose tissue in patients with coronary atherosclerosis.	P20963	CD247	T-cell surface glycoprotein CD3 zeta chain	Epicardial adipose tissue	anterior surface of the heart nearby the anterior descending coronary artery or, alternatively, along the atrio-ventricular groove in proximity of the right coronary artery	H	N/A	Coronary Artery Disease	13	Illumina HumanHT-12-V3 Expression Kit - Illumina iScan	+	1.6	0.049	Epicardial adipose tissue
26645979	Integrative miRNA and whole-genome analyses of epicardial adipose tissue in patients with coronary atherosclerosis.	Q16739	UGCG	Ceramide glucosyltransferase	Epicardial adipose tissue	anterior surface of the heart nearby the anterior descending coronary artery or, alternatively, along the atrio-ventricular groove in proximity of the right coronary artery	H	N/A	Coronary Artery Disease	13	Illumina HumanHT-12-V3 Expression Kit - Illumina iScan	+	1.6	0.012	Epicardial adipose tissue
26645979	Integrative miRNA and whole-genome analyses of epicardial adipose tissue in patients with coronary atherosclerosis.	Q92959	SLCO2A1	Solute carrier organic anion transporter family member 2A1	Epicardial adipose tissue	anterior surface of the heart nearby the anterior descending coronary artery or, alternatively, along the atrio-ventricular groove in proximity of the right coronary artery	H	N/A	Coronary Artery Disease	13	Illumina HumanHT-12-V3 Expression Kit - Illumina iScan	+	1.5	0.03	Epicardial adipose tissue
26645979	Integrative miRNA and whole-genome analyses of epicardial adipose tissue in patients with coronary atherosclerosis.	P30511	HLA-F	HLA class I histocompatibility antigen, alpha chain F	Epicardial adipose tissue	anterior surface of the heart nearby the anterior descending coronary artery or, alternatively, along the atrio-ventricular groove in proximity of the right coronary artery	H	N/A	Coronary Artery Disease	13	Illumina HumanHT-12-V3 Expression Kit - Illumina iScan	+	1.5	0.03	Epicardial adipose tissue
26645979	Integrative miRNA and whole-genome analyses of epicardial adipose tissue in patients with coronary atherosclerosis.	P06340	HLA-DOA	HLA class II histocompatibility antigen, DO alpha chain	Epicardial adipose tissue	anterior surface of the heart nearby the anterior descending coronary artery or, alternatively, along the atrio-ventricular groove in proximity of the right coronary artery	H	N/A	Coronary Artery Disease	13	Illumina HumanHT-12-V3 Expression Kit - Illumina iScan	+	1.5	0.015	Epicardial adipose tissue
26645979	Integrative miRNA and whole-genome analyses of epicardial adipose tissue in patients with coronary atherosclerosis.	P20036	HLA-DPA1	HLA class II histocompatibility antigen, DP alpha 1 chain	Epicardial adipose tissue	anterior surface of the heart nearby the anterior descending coronary artery or, alternatively, along the atrio-ventricular groove in proximity of the right coronary artery	H	N/A	Coronary Artery Disease	13	Illumina HumanHT-12-V3 Expression Kit - Illumina iScan	+	1.4	0.026	Epicardial adipose tissue
26645979	Integrative miRNA and whole-genome analyses of epicardial adipose tissue in patients with coronary atherosclerosis.	P16070	CD44	CD44 antigen	Epicardial adipose tissue	anterior surface of the heart nearby the anterior descending coronary artery or, alternatively, along the atrio-ventricular groove in proximity of the right coronary artery	H	N/A	Coronary Artery Disease	13	Illumina HumanHT-12-V3 Expression Kit - Illumina iScan	+	1.4	0.021	Epicardial adipose tissue
26645979	Integrative miRNA and whole-genome analyses of epicardial adipose tissue in patients with coronary atherosclerosis.	P01893	HLA-H	Putative HLA class I histocompatibility antigen, alpha chain H	Epicardial adipose tissue	anterior surface of the heart nearby the anterior descending coronary artery or, alternatively, along the atrio-ventricular groove in proximity of the right coronary artery	H	N/A	Coronary Artery Disease	13	Illumina HumanHT-12-V3 Expression Kit - Illumina iScan	+	1.4	0.018	Epicardial adipose tissue
26645979	Integrative miRNA and whole-genome analyses of epicardial adipose tissue in patients with coronary atherosclerosis.	P13747	HLA-E	HLA class I histocompatibility antigen, alpha chain E	Epicardial adipose tissue	anterior surface of the heart nearby the anterior descending coronary artery or, alternatively, along the atrio-ventricular groove in proximity of the right coronary artery	H	N/A	Coronary Artery Disease	13	Illumina HumanHT-12-V3 Expression Kit - Illumina iScan	+	1.4	0.015	Epicardial adipose tissue
26645979	Integrative miRNA and whole-genome analyses of epicardial adipose tissue in patients with coronary atherosclerosis.	O00151	PDLIM1	PDZ and LIM domain protein 1	Epicardial adipose tissue	anterior surface of the heart nearby the anterior descending coronary artery or, alternatively, along the atrio-ventricular groove in proximity of the right coronary artery	H	N/A	Coronary Artery Disease	13	Illumina HumanHT-12-V3 Expression Kit - Illumina iScan	+	1.4	0.005	Epicardial adipose tissue
26645979	Integrative miRNA and whole-genome analyses of epicardial adipose tissue in patients with coronary atherosclerosis.	P04233	CD74	HLA class II histocompatibility antigen gamma chain	Epicardial adipose tissue	anterior surface of the heart nearby the anterior descending coronary artery or, alternatively, along the atrio-ventricular groove in proximity of the right coronary artery	H	N/A	Coronary Artery Disease	13	Illumina HumanHT-12-V3 Expression Kit - Illumina iScan	+	1.4	0.015	Epicardial adipose tissue
26645979	Integrative miRNA and whole-genome analyses of epicardial adipose tissue in patients with coronary atherosclerosis.	Q14765	STAT4	Signal transducer and activator of transcription 4	Epicardial adipose tissue	anterior surface of the heart nearby the anterior descending coronary artery or, alternatively, along the atrio-ventricular groove in proximity of the right coronary artery	H	N/A	Coronary Artery Disease	13	Illumina HumanHT-12-V3 Expression Kit - Illumina iScan	+	1.4	0.03	Epicardial adipose tissue
26645979	Integrative miRNA and whole-genome analyses of epicardial adipose tissue in patients with coronary atherosclerosis.	O75563	SKAP2	Src kinase-associated phosphoprotein 2	Epicardial adipose tissue	anterior surface of the heart nearby the anterior descending coronary artery or, alternatively, along the atrio-ventricular groove in proximity of the right coronary artery	H	N/A	Coronary Artery Disease	13	Illumina HumanHT-12-V3 Expression Kit - Illumina iScan	+	1.4	0.036	Epicardial adipose tissue
26645979	Integrative miRNA and whole-genome analyses of epicardial adipose tissue in patients with coronary atherosclerosis.	P01903	HLA-DRA	HLA class II histocompatibility antigen, DR alpha chain	Epicardial adipose tissue	anterior surface of the heart nearby the anterior descending coronary artery or, alternatively, along the atrio-ventricular groove in proximity of the right coronary artery	H	N/A	Coronary Artery Disease	13	Illumina HumanHT-12-V3 Expression Kit - Illumina iScan	+	1.4	0.049	Epicardial adipose tissue
26645979	Integrative miRNA and whole-genome analyses of epicardial adipose tissue in patients with coronary atherosclerosis.	Q9Y653	GPR56	Adhesion G-protein coupled receptor G1	Epicardial adipose tissue	anterior surface of the heart nearby the anterior descending coronary artery or, alternatively, along the atrio-ventricular groove in proximity of the right coronary artery	H	N/A	Coronary Artery Disease	13	Illumina HumanHT-12-V3 Expression Kit - Illumina iScan	+	1.4	0.018	Epicardial adipose tissue
26645979	Integrative miRNA and whole-genome analyses of epicardial adipose tissue in patients with coronary atherosclerosis.	Q96JP0	FEM1C	Protein fem-1 homolog C	Epicardial adipose tissue	anterior surface of the heart nearby the anterior descending coronary artery or, alternatively, along the atrio-ventricular groove in proximity of the right coronary artery	H	N/A	Coronary Artery Disease	13	Illumina HumanHT-12-V3 Expression Kit - Illumina iScan	+	1.3	0.003	Epicardial adipose tissue
26645979	Integrative miRNA and whole-genome analyses of epicardial adipose tissue in patients with coronary atherosclerosis.	Q9H098	FAM107B	Protein FAM107B	Epicardial adipose tissue	anterior surface of the heart nearby the anterior descending coronary artery or, alternatively, along the atrio-ventricular groove in proximity of the right coronary artery	H	N/A	Coronary Artery Disease	13	Illumina HumanHT-12-V3 Expression Kit - Illumina iScan	+	1.3	0.005	Epicardial adipose tissue
26645979	Integrative miRNA and whole-genome analyses of epicardial adipose tissue in patients with coronary atherosclerosis.	P21453	EDG1	Sphingosine 1-phosphate receptor 1	Epicardial adipose tissue	anterior surface of the heart nearby the anterior descending coronary artery or, alternatively, along the atrio-ventricular groove in proximity of the right coronary artery	H	N/A	Coronary Artery Disease	13	Illumina HumanHT-12-V3 Expression Kit - Illumina iScan	+	1.3	0.03	Epicardial adipose tissue
26645979	Integrative miRNA and whole-genome analyses of epicardial adipose tissue in patients with coronary atherosclerosis.	P06241	FYN	Tyrosine-protein kinase Fyn	Epicardial adipose tissue	anterior surface of the heart nearby the anterior descending coronary artery or, alternatively, along the atrio-ventricular groove in proximity of the right coronary artery	H	N/A	Coronary Artery Disease	13	Illumina HumanHT-12-V3 Expression Kit - Illumina iScan	+	1.3	<0.001	Epicardial adipose tissue
26645979	Integrative miRNA and whole-genome analyses of epicardial adipose tissue in patients with coronary atherosclerosis.	P28838	LAP3	Cytosol aminopeptidase	Epicardial adipose tissue	anterior surface of the heart nearby the anterior descending coronary artery or, alternatively, along the atrio-ventricular groove in proximity of the right coronary artery	H	N/A	Coronary Artery Disease	13	Illumina HumanHT-12-V3 Expression Kit - Illumina iScan	+	1.3	0.012	Epicardial adipose tissue
26645979	Integrative miRNA and whole-genome analyses of epicardial adipose tissue in patients with coronary atherosclerosis.	Q15545	TAF7	Transcription initiation factor TFIID subunit 7	Epicardial adipose tissue	anterior surface of the heart nearby the anterior descending coronary artery or, alternatively, along the atrio-ventricular groove in proximity of the right coronary artery	H	N/A	Coronary Artery Disease	13	Illumina HumanHT-12-V3 Expression Kit - Illumina iScan	+	1.3	<0.001	Epicardial adipose tissue
26645979	Integrative miRNA and whole-genome analyses of epicardial adipose tissue in patients with coronary atherosclerosis.	P49591	SARS	Serine--tRNA ligase, cytoplasmic	Epicardial adipose tissue	anterior surface of the heart nearby the anterior descending coronary artery or, alternatively, along the atrio-ventricular groove in proximity of the right coronary artery	H	N/A	Coronary Artery Disease	13	Illumina HumanHT-12-V3 Expression Kit - Illumina iScan	+	1.3	0.005	Epicardial adipose tissue
26645979	Integrative miRNA and whole-genome analyses of epicardial adipose tissue in patients with coronary atherosclerosis.	Q96ST2	IWS1	Protein IWS1 homolog	Epicardial adipose tissue	anterior surface of the heart nearby the anterior descending coronary artery or, alternatively, along the atrio-ventricular groove in proximity of the right coronary artery	H	N/A	Coronary Artery Disease	13	Illumina HumanHT-12-V3 Expression Kit - Illumina iScan	+	1.3	0.012	Epicardial adipose tissue
26645979	Integrative miRNA and whole-genome analyses of epicardial adipose tissue in patients with coronary atherosclerosis.	Q9BXB5	OSBPL10	Oxysterol-binding protein-related protein 10	Epicardial adipose tissue	anterior surface of the heart nearby the anterior descending coronary artery or, alternatively, along the atrio-ventricular groove in proximity of the right coronary artery	H	N/A	Coronary Artery Disease	13	Illumina HumanHT-12-V3 Expression Kit - Illumina iScan	+	1.3	0.042	Epicardial adipose tissue
26645979	Integrative miRNA and whole-genome analyses of epicardial adipose tissue in patients with coronary atherosclerosis.	Q8NEW0	SLC30A7	Zinc transporter 7	Epicardial adipose tissue	anterior surface of the heart nearby the anterior descending coronary artery or, alternatively, along the atrio-ventricular groove in proximity of the right coronary artery	H	N/A	Coronary Artery Disease	13	Illumina HumanHT-12-V3 Expression Kit - Illumina iScan	+	1.3	0.005	Epicardial adipose tissue
26645979	Integrative miRNA and whole-genome analyses of epicardial adipose tissue in patients with coronary atherosclerosis.	Q8N4H5	C9ORF105	Mitochondrial import receptor subunit TOM5 homolog	Epicardial adipose tissue	anterior surface of the heart nearby the anterior descending coronary artery or, alternatively, along the atrio-ventricular groove in proximity of the right coronary artery	H	N/A	Coronary Artery Disease	13	Illumina HumanHT-12-V3 Expression Kit - Illumina iScan	+	1.3	0.042	Epicardial adipose tissue
26645979	Integrative miRNA and whole-genome analyses of epicardial adipose tissue in patients with coronary atherosclerosis.	P27987	ITPKB	Inositol-trisphosphate 3-kinase B	Epicardial adipose tissue	anterior surface of the heart nearby the anterior descending coronary artery or, alternatively, along the atrio-ventricular groove in proximity of the right coronary artery	H	N/A	Coronary Artery Disease	13	Illumina HumanHT-12-V3 Expression Kit - Illumina iScan	+	1.3	0.008	Epicardial adipose tissue
26645979	Integrative miRNA and whole-genome analyses of epicardial adipose tissue in patients with coronary atherosclerosis.	P61204	ARF3	ADP-ribosylation factor 3	Epicardial adipose tissue	anterior surface of the heart nearby the anterior descending coronary artery or, alternatively, along the atrio-ventricular groove in proximity of the right coronary artery	H	N/A	Coronary Artery Disease	13	Illumina HumanHT-12-V3 Expression Kit - Illumina iScan	+	1.3	0.036	Epicardial adipose tissue
26645979	Integrative miRNA and whole-genome analyses of epicardial adipose tissue in patients with coronary atherosclerosis.		HNRPA1L-2		Epicardial adipose tissue	anterior surface of the heart nearby the anterior descending coronary artery or, alternatively, along the atrio-ventricular groove in proximity of the right coronary artery	H	N/A	Coronary Artery Disease	13	Illumina HumanHT-12-V3 Expression Kit - Illumina iScan	+	1.3	0.021	Epicardial adipose tissue
26645979	Integrative miRNA and whole-genome analyses of epicardial adipose tissue in patients with coronary atherosclerosis.	O43390	HNRPR	Heterogeneous nuclear ribonucleoprotein R	Epicardial adipose tissue	anterior surface of the heart nearby the anterior descending coronary artery or, alternatively, along the atrio-ventricular groove in proximity of the right coronary artery	H	N/A	Coronary Artery Disease	13	Illumina HumanHT-12-V3 Expression Kit - Illumina iScan	+	1.2	0.042	Epicardial adipose tissue
26645979	Integrative miRNA and whole-genome analyses of epicardial adipose tissue in patients with coronary atherosclerosis.	Q6K0P9	PYHIN1	Pyrin and HIN domain-containing protein 1	Epicardial adipose tissue	anterior surface of the heart nearby the anterior descending coronary artery or, alternatively, along the atrio-ventricular groove in proximity of the right coronary artery	H	N/A	Coronary Artery Disease	13	Illumina HumanHT-12-V3 Expression Kit - Illumina iScan	+	1.2	0.021	Epicardial adipose tissue
26645979	Integrative miRNA and whole-genome analyses of epicardial adipose tissue in patients with coronary atherosclerosis.	Q14653	IRF3	Interferon regulatory factor 3	Epicardial adipose tissue	anterior surface of the heart nearby the anterior descending coronary artery or, alternatively, along the atrio-ventricular groove in proximity of the right coronary artery	H	N/A	Coronary Artery Disease	13	Illumina HumanHT-12-V3 Expression Kit - Illumina iScan	+	1.2	0.012	Epicardial adipose tissue
26645979	Integrative miRNA and whole-genome analyses of epicardial adipose tissue in patients with coronary atherosclerosis.	O00567	NOL5A	Nucleolar protein 56	Epicardial adipose tissue	anterior surface of the heart nearby the anterior descending coronary artery or, alternatively, along the atrio-ventricular groove in proximity of the right coronary artery	H	N/A	Coronary Artery Disease	13	Illumina HumanHT-12-V3 Expression Kit - Illumina iScan	+	1.2	0.003	Epicardial adipose tissue
26645979	Integrative miRNA and whole-genome analyses of epicardial adipose tissue in patients with coronary atherosclerosis.	Q6MZN7	HCP5	HLA class I histocompatibility antigen protein P5	Epicardial adipose tissue	anterior surface of the heart nearby the anterior descending coronary artery or, alternatively, along the atrio-ventricular groove in proximity of the right coronary artery	H	N/A	Coronary Artery Disease	13	Illumina HumanHT-12-V3 Expression Kit - Illumina iScan	+	1.2	0.036	Epicardial adipose tissue
26645979	Integrative miRNA and whole-genome analyses of epicardial adipose tissue in patients with coronary atherosclerosis.	Q96T49	PPP1R16B	Protein phosphatase 1 regulatory inhibitor subunit 16B	Epicardial adipose tissue	anterior surface of the heart nearby the anterior descending coronary artery or, alternatively, along the atrio-ventricular groove in proximity of the right coronary artery	H	N/A	Coronary Artery Disease	13	Illumina HumanHT-12-V3 Expression Kit - Illumina iScan	+	1.2	0.042	Epicardial adipose tissue
26645979	Integrative miRNA and whole-genome analyses of epicardial adipose tissue in patients with coronary atherosclerosis.	P33908	MAN1A1	Mannosyl-oligosaccharide 1,2-alpha-mannosidase IA	Epicardial adipose tissue	anterior surface of the heart nearby the anterior descending coronary artery or, alternatively, along the atrio-ventricular groove in proximity of the right coronary artery	H	N/A	Coronary Artery Disease	13	Illumina HumanHT-12-V3 Expression Kit - Illumina iScan	+	1.2	0.018	Epicardial adipose tissue
26645979	Integrative miRNA and whole-genome analyses of epicardial adipose tissue in patients with coronary atherosclerosis.	Q8NEJ9	NGDN	Neuroguidin	Epicardial adipose tissue	anterior surface of the heart nearby the anterior descending coronary artery or, alternatively, along the atrio-ventricular groove in proximity of the right coronary artery	H	N/A	Coronary Artery Disease	13	Illumina HumanHT-12-V3 Expression Kit - Illumina iScan	+	1.2	0	Epicardial adipose tissue
26645979	Integrative miRNA and whole-genome analyses of epicardial adipose tissue in patients with coronary atherosclerosis.	O75925	PIAS1	E3 SUMO-protein ligase PIAS1	Epicardial adipose tissue	anterior surface of the heart nearby the anterior descending coronary artery or, alternatively, along the atrio-ventricular groove in proximity of the right coronary artery	H	N/A	Coronary Artery Disease	13	Illumina HumanHT-12-V3 Expression Kit - Illumina iScan	+	1.2	0.015	Epicardial adipose tissue
26645979	Integrative miRNA and whole-genome analyses of epicardial adipose tissue in patients with coronary atherosclerosis.	Q8N114	SHISA5	Protein shisa-5	Epicardial adipose tissue	anterior surface of the heart nearby the anterior descending coronary artery or, alternatively, along the atrio-ventricular groove in proximity of the right coronary artery	H	N/A	Coronary Artery Disease	13	Illumina HumanHT-12-V3 Expression Kit - Illumina iScan	+	1.2	0.049	Epicardial adipose tissue
26645979	Integrative miRNA and whole-genome analyses of epicardial adipose tissue in patients with coronary atherosclerosis.	Q9H3P7	ACBD3	Golgi resident protein GCP60	Epicardial adipose tissue	anterior surface of the heart nearby the anterior descending coronary artery or, alternatively, along the atrio-ventricular groove in proximity of the right coronary artery	H	N/A	Coronary Artery Disease	13	Illumina HumanHT-12-V3 Expression Kit - Illumina iScan	+	1.2	0.015	Epicardial adipose tissue
26645979	Integrative miRNA and whole-genome analyses of epicardial adipose tissue in patients with coronary atherosclerosis.	Q9Y692	GMEB1	Glucocorticoid modulatory element-binding protein 1	Epicardial adipose tissue	anterior surface of the heart nearby the anterior descending coronary artery or, alternatively, along the atrio-ventricular groove in proximity of the right coronary artery	H	N/A	Coronary Artery Disease	13	Illumina HumanHT-12-V3 Expression Kit - Illumina iScan	+	1.2	<0.001	Epicardial adipose tissue
26645979	Integrative miRNA and whole-genome analyses of epicardial adipose tissue in patients with coronary atherosclerosis.	P49638	TPP1	Alpha-tocopherol transfer protein	Epicardial adipose tissue	anterior surface of the heart nearby the anterior descending coronary artery or, alternatively, along the atrio-ventricular groove in proximity of the right coronary artery	H	N/A	Coronary Artery Disease	13	Illumina HumanHT-12-V3 Expression Kit - Illumina iScan	+	1.2	0.049	Epicardial adipose tissue
26645979	Integrative miRNA and whole-genome analyses of epicardial adipose tissue in patients with coronary atherosclerosis.	O60610	DIAPH1	Protein diaphanous homolog 1	Epicardial adipose tissue	anterior surface of the heart nearby the anterior descending coronary artery or, alternatively, along the atrio-ventricular groove in proximity of the right coronary artery	H	N/A	Coronary Artery Disease	13	Illumina HumanHT-12-V3 Expression Kit - Illumina iScan	+	1.2	0.042	Epicardial adipose tissue
26645979	Integrative miRNA and whole-genome analyses of epicardial adipose tissue in patients with coronary atherosclerosis.		HNRPA1P4		Epicardial adipose tissue	anterior surface of the heart nearby the anterior descending coronary artery or, alternatively, along the atrio-ventricular groove in proximity of the right coronary artery	H	N/A	Coronary Artery Disease	13	Illumina HumanHT-12-V3 Expression Kit - Illumina iScan	+	1.2	0.036	Epicardial adipose tissue
26645979	Integrative miRNA and whole-genome analyses of epicardial adipose tissue in patients with coronary atherosclerosis.	Q9Y227	ENTPD4	Ectonucleoside triphosphate diphosphohydrolase 4	Epicardial adipose tissue	anterior surface of the heart nearby the anterior descending coronary artery or, alternatively, along the atrio-ventricular groove in proximity of the right coronary artery	H	N/A	Coronary Artery Disease	13	Illumina HumanHT-12-V3 Expression Kit - Illumina iScan	+	1.2	0.01	Epicardial adipose tissue
26645979	Integrative miRNA and whole-genome analyses of epicardial adipose tissue in patients with coronary atherosclerosis.	Q9H1E5	TXNDC13	Thioredoxin-related transmembrane protein 4	Epicardial adipose tissue	anterior surface of the heart nearby the anterior descending coronary artery or, alternatively, along the atrio-ventricular groove in proximity of the right coronary artery	H	N/A	Coronary Artery Disease	13	Illumina HumanHT-12-V3 Expression Kit - Illumina iScan	+	1.2	0.012	Epicardial adipose tissue
26645979	Integrative miRNA and whole-genome analyses of epicardial adipose tissue in patients with coronary atherosclerosis.	Q92537	KIAA0247	Sushi domain-containing protein 6	Epicardial adipose tissue	anterior surface of the heart nearby the anterior descending coronary artery or, alternatively, along the atrio-ventricular groove in proximity of the right coronary artery	H	N/A	Coronary Artery Disease	13	Illumina HumanHT-12-V3 Expression Kit - Illumina iScan	+	1.2	0.012	Epicardial adipose tissue
26645979	Integrative miRNA and whole-genome analyses of epicardial adipose tissue in patients with coronary atherosclerosis.	Q9Y5R8	TRAPPC1	Trafficking protein particle complex subunit 1	Epicardial adipose tissue	anterior surface of the heart nearby the anterior descending coronary artery or, alternatively, along the atrio-ventricular groove in proximity of the right coronary artery	H	N/A	Coronary Artery Disease	13	Illumina HumanHT-12-V3 Expression Kit - Illumina iScan	+	1.2	0.018	Epicardial adipose tissue
26645979	Integrative miRNA and whole-genome analyses of epicardial adipose tissue in patients with coronary atherosclerosis.	P24723	PRKCH	Protein kinase C eta type	Epicardial adipose tissue	anterior surface of the heart nearby the anterior descending coronary artery or, alternatively, along the atrio-ventricular groove in proximity of the right coronary artery	H	N/A	Coronary Artery Disease	13	Illumina HumanHT-12-V3 Expression Kit - Illumina iScan	+	1.2	0.036	Epicardial adipose tissue
26645979	Integrative miRNA and whole-genome analyses of epicardial adipose tissue in patients with coronary atherosclerosis.	P47974	ZFP36L2	mRNA decay activator protein ZFP36L2	Epicardial adipose tissue	anterior surface of the heart nearby the anterior descending coronary artery or, alternatively, along the atrio-ventricular groove in proximity of the right coronary artery	H	N/A	Coronary Artery Disease	13	Illumina HumanHT-12-V3 Expression Kit - Illumina iScan	+	1.2	0.049	Epicardial adipose tissue
26645979	Integrative miRNA and whole-genome analyses of epicardial adipose tissue in patients with coronary atherosclerosis.	Q9H223	EHD4	EH domain-containing protein 4	Epicardial adipose tissue	anterior surface of the heart nearby the anterior descending coronary artery or, alternatively, along the atrio-ventricular groove in proximity of the right coronary artery	H	N/A	Coronary Artery Disease	13	Illumina HumanHT-12-V3 Expression Kit - Illumina iScan	+	1.2	0.018	Epicardial adipose tissue
26645979	Integrative miRNA and whole-genome analyses of epicardial adipose tissue in patients with coronary atherosclerosis.	Q9UBZ4	APEX2	DNA-(apurinic or apyrimidinic site) lyase 2	Epicardial adipose tissue	anterior surface of the heart nearby the anterior descending coronary artery or, alternatively, along the atrio-ventricular groove in proximity of the right coronary artery	H	N/A	Coronary Artery Disease	13	Illumina HumanHT-12-V3 Expression Kit - Illumina iScan	+	1.2	0.015	Epicardial adipose tissue
26645979	Integrative miRNA and whole-genome analyses of epicardial adipose tissue in patients with coronary atherosclerosis.	Q9ULP0	NDRG4	Protein NDRG4	Epicardial adipose tissue	anterior surface of the heart nearby the anterior descending coronary artery or, alternatively, along the atrio-ventricular groove in proximity of the right coronary artery	H	N/A	Coronary Artery Disease	13	Illumina HumanHT-12-V3 Expression Kit - Illumina iScan	-	-1.6	0.021	Epicardial adipose tissue
26645979	Integrative miRNA and whole-genome analyses of epicardial adipose tissue in patients with coronary atherosclerosis.	Q6ZVD7	STOX1	Storkhead-box protein 1	Epicardial adipose tissue	anterior surface of the heart nearby the anterior descending coronary artery or, alternatively, along the atrio-ventricular groove in proximity of the right coronary artery	H	N/A	Coronary Artery Disease	13	Illumina HumanHT-12-V3 Expression Kit - Illumina iScan	-	-1.5	0.049	Epicardial adipose tissue
26645979	Integrative miRNA and whole-genome analyses of epicardial adipose tissue in patients with coronary atherosclerosis.	Q10587	TEF	Thyrotroph embryonic factor	Epicardial adipose tissue	anterior surface of the heart nearby the anterior descending coronary artery or, alternatively, along the atrio-ventricular groove in proximity of the right coronary artery	H	N/A	Coronary Artery Disease	13	Illumina HumanHT-12-V3 Expression Kit - Illumina iScan	-	-1.5	0.036	Epicardial adipose tissue
26645979	Integrative miRNA and whole-genome analyses of epicardial adipose tissue in patients with coronary atherosclerosis.	Q9HCL2	GPAM	Glycerol-3-phosphate acyltransferase 1, mitochondrial	Epicardial adipose tissue	anterior surface of the heart nearby the anterior descending coronary artery or, alternatively, along the atrio-ventricular groove in proximity of the right coronary artery	H	N/A	Coronary Artery Disease	13	Illumina HumanHT-12-V3 Expression Kit - Illumina iScan	-	-1.5	0.036	Epicardial adipose tissue
26645979	Integrative miRNA and whole-genome analyses of epicardial adipose tissue in patients with coronary atherosclerosis.	Q9H3Y8	C20ORF149	Pancreatic progenitor cell differentiation and proliferation factor	Epicardial adipose tissue	anterior surface of the heart nearby the anterior descending coronary artery or, alternatively, along the atrio-ventricular groove in proximity of the right coronary artery	H	N/A	Coronary Artery Disease	13	Illumina HumanHT-12-V3 Expression Kit - Illumina iScan	-	-1.5	0.006	Epicardial adipose tissue
26645979	Integrative miRNA and whole-genome analyses of epicardial adipose tissue in patients with coronary atherosclerosis.	P53396	ACLY	ATP-citrate synthase	Epicardial adipose tissue	anterior surface of the heart nearby the anterior descending coronary artery or, alternatively, along the atrio-ventricular groove in proximity of the right coronary artery	H	N/A	Coronary Artery Disease	13	Illumina HumanHT-12-V3 Expression Kit - Illumina iScan	-	-1.4	0.03	Epicardial adipose tissue
26645979	Integrative miRNA and whole-genome analyses of epicardial adipose tissue in patients with coronary atherosclerosis.	P06858	LPL	Lipoprotein lipase	Epicardial adipose tissue	anterior surface of the heart nearby the anterior descending coronary artery or, alternatively, along the atrio-ventricular groove in proximity of the right coronary artery	H	N/A	Coronary Artery Disease	13	Illumina HumanHT-12-V3 Expression Kit - Illumina iScan	-	-1.4	0.015	Epicardial adipose tissue
26645979	Integrative miRNA and whole-genome analyses of epicardial adipose tissue in patients with coronary atherosclerosis.	Q6UXG8	BTNL9	Butyrophilin-like protein 9	Epicardial adipose tissue	anterior surface of the heart nearby the anterior descending coronary artery or, alternatively, along the atrio-ventricular groove in proximity of the right coronary artery	H	N/A	Coronary Artery Disease	13	Illumina HumanHT-12-V3 Expression Kit - Illumina iScan	-	-1.4	0.03	Epicardial adipose tissue
26645979	Integrative miRNA and whole-genome analyses of epicardial adipose tissue in patients with coronary atherosclerosis.	O60266	ADCY3	Adenylate cyclase type 3	Epicardial adipose tissue	anterior surface of the heart nearby the anterior descending coronary artery or, alternatively, along the atrio-ventricular groove in proximity of the right coronary artery	H	N/A	Coronary Artery Disease	13	Illumina HumanHT-12-V3 Expression Kit - Illumina iScan	-	-1.4	0.012	Epicardial adipose tissue
26645979	Integrative miRNA and whole-genome analyses of epicardial adipose tissue in patients with coronary atherosclerosis.	Q8N0U8	VKORC1L1	Vitamin K epoxide reductase complex subunit 1-like protein 1	Epicardial adipose tissue	anterior surface of the heart nearby the anterior descending coronary artery or, alternatively, along the atrio-ventricular groove in proximity of the right coronary artery	H	N/A	Coronary Artery Disease	13	Illumina HumanHT-12-V3 Expression Kit - Illumina iScan	-	-1.4	0.01	Epicardial adipose tissue
26645979	Integrative miRNA and whole-genome analyses of epicardial adipose tissue in patients with coronary atherosclerosis.	Q05516	ZBTB16	Zinc finger and BTB domain-containing protein 16	Epicardial adipose tissue	anterior surface of the heart nearby the anterior descending coronary artery or, alternatively, along the atrio-ventricular groove in proximity of the right coronary artery	H	N/A	Coronary Artery Disease	13	Illumina HumanHT-12-V3 Expression Kit - Illumina iScan	-	-1.4	0.042	Epicardial adipose tissue
26645979	Integrative miRNA and whole-genome analyses of epicardial adipose tissue in patients with coronary atherosclerosis.	Q02809	PLOD1	Procollagen-lysine,2-oxoglutarate 5-dioxygenase 1	Epicardial adipose tissue	anterior surface of the heart nearby the anterior descending coronary artery or, alternatively, along the atrio-ventricular groove in proximity of the right coronary artery	H	N/A	Coronary Artery Disease	13	Illumina HumanHT-12-V3 Expression Kit - Illumina iScan	-	-1.4	<0.001	Epicardial adipose tissue
26645979	Integrative miRNA and whole-genome analyses of epicardial adipose tissue in patients with coronary atherosclerosis.	Q8N573	OXR1	Oxidation resistance protein 1	Epicardial adipose tissue	anterior surface of the heart nearby the anterior descending coronary artery or, alternatively, along the atrio-ventricular groove in proximity of the right coronary artery	H	N/A	Coronary Artery Disease	13	Illumina HumanHT-12-V3 Expression Kit - Illumina iScan	-	-1.4	0.001	Epicardial adipose tissue
26645979	Integrative miRNA and whole-genome analyses of epicardial adipose tissue in patients with coronary atherosclerosis.	O00264	PGRMC1	Membrane-associated progesterone receptor component 1	Epicardial adipose tissue	anterior surface of the heart nearby the anterior descending coronary artery or, alternatively, along the atrio-ventricular groove in proximity of the right coronary artery	H	N/A	Coronary Artery Disease	13	Illumina HumanHT-12-V3 Expression Kit - Illumina iScan	-	-1.4	0.006	Epicardial adipose tissue
26645979	Integrative miRNA and whole-genome analyses of epicardial adipose tissue in patients with coronary atherosclerosis.	Q6ZMB0	B3GNT6	Acetylgalactosaminyl-O-glycosyl-glycoprotein beta-1,3-N-acetylglucosaminyltransferase	Epicardial adipose tissue	anterior surface of the heart nearby the anterior descending coronary artery or, alternatively, along the atrio-ventricular groove in proximity of the right coronary artery	H	N/A	Coronary Artery Disease	13	Illumina HumanHT-12-V3 Expression Kit - Illumina iScan	-	-1.3	0.002	Epicardial adipose tissue
26645979	Integrative miRNA and whole-genome analyses of epicardial adipose tissue in patients with coronary atherosclerosis.	P16219	ACADS	Short-chain specific acyl-CoA dehydrogenase, mitochondrial	Epicardial adipose tissue	anterior surface of the heart nearby the anterior descending coronary artery or, alternatively, along the atrio-ventricular groove in proximity of the right coronary artery	H	N/A	Coronary Artery Disease	13	Illumina HumanHT-12-V3 Expression Kit - Illumina iScan	-	-1.3	0.042	Epicardial adipose tissue
26645979	Integrative miRNA and whole-genome analyses of epicardial adipose tissue in patients with coronary atherosclerosis.	O00339	MATN2	Matrilin-2	Epicardial adipose tissue	anterior surface of the heart nearby the anterior descending coronary artery or, alternatively, along the atrio-ventricular groove in proximity of the right coronary artery	H	N/A	Coronary Artery Disease	13	Illumina HumanHT-12-V3 Expression Kit - Illumina iScan	-	-1.3	0.021	Epicardial adipose tissue
26645979	Integrative miRNA and whole-genome analyses of epicardial adipose tissue in patients with coronary atherosclerosis.	Q8TD30	GPT2	Alanine aminotransferase 2	Epicardial adipose tissue	anterior surface of the heart nearby the anterior descending coronary artery or, alternatively, along the atrio-ventricular groove in proximity of the right coronary artery	H	N/A	Coronary Artery Disease	13	Illumina HumanHT-12-V3 Expression Kit - Illumina iScan	-	-1.3	0.042	Epicardial adipose tissue
26645979	Integrative miRNA and whole-genome analyses of epicardial adipose tissue in patients with coronary atherosclerosis.	Q9BRS8	LARP6	La-related protein 6	Epicardial adipose tissue	anterior surface of the heart nearby the anterior descending coronary artery or, alternatively, along the atrio-ventricular groove in proximity of the right coronary artery	H	N/A	Coronary Artery Disease	13	Illumina HumanHT-12-V3 Expression Kit - Illumina iScan	-	-1.3	0.042	Epicardial adipose tissue
26645979	Integrative miRNA and whole-genome analyses of epicardial adipose tissue in patients with coronary atherosclerosis.	Q9HBH5	RDH14	Retinol dehydrogenase 14	Epicardial adipose tissue	anterior surface of the heart nearby the anterior descending coronary artery or, alternatively, along the atrio-ventricular groove in proximity of the right coronary artery	H	N/A	Coronary Artery Disease	13	Illumina HumanHT-12-V3 Expression Kit - Illumina iScan	-	-1.3	0.002	Epicardial adipose tissue
26645979	Integrative miRNA and whole-genome analyses of epicardial adipose tissue in patients with coronary atherosclerosis.	O00764	PDXK	Pyridoxal kinase	Epicardial adipose tissue	anterior surface of the heart nearby the anterior descending coronary artery or, alternatively, along the atrio-ventricular groove in proximity of the right coronary artery	H	N/A	Coronary Artery Disease	13	Illumina HumanHT-12-V3 Expression Kit - Illumina iScan	-	-1.3	0.012	Epicardial adipose tissue
26645979	Integrative miRNA and whole-genome analyses of epicardial adipose tissue in patients with coronary atherosclerosis.	Q6PJG6	C7ORF27	BRCA1-associated ATM activator 1	Epicardial adipose tissue	anterior surface of the heart nearby the anterior descending coronary artery or, alternatively, along the atrio-ventricular groove in proximity of the right coronary artery	H	N/A	Coronary Artery Disease	13	Illumina HumanHT-12-V3 Expression Kit - Illumina iScan	-	-1.3	0.008	Epicardial adipose tissue
26645979	Integrative miRNA and whole-genome analyses of epicardial adipose tissue in patients with coronary atherosclerosis.	Q9BVJ7	DUSP23	Dual specificity protein phosphatase 23	Epicardial adipose tissue	anterior surface of the heart nearby the anterior descending coronary artery or, alternatively, along the atrio-ventricular groove in proximity of the right coronary artery	H	N/A	Coronary Artery Disease	13	Illumina HumanHT-12-V3 Expression Kit - Illumina iScan	-	-1.3	0.012	Epicardial adipose tissue
26645979	Integrative miRNA and whole-genome analyses of epicardial adipose tissue in patients with coronary atherosclerosis.	Q6IBS0	TWF2	Twinfilin-2	Epicardial adipose tissue	anterior surface of the heart nearby the anterior descending coronary artery or, alternatively, along the atrio-ventricular groove in proximity of the right coronary artery	H	N/A	Coronary Artery Disease	13	Illumina HumanHT-12-V3 Expression Kit - Illumina iScan	-	-1.3	0.042	Epicardial adipose tissue
26645979	Integrative miRNA and whole-genome analyses of epicardial adipose tissue in patients with coronary atherosclerosis.	O75439	PMPCB	Mitochondrial-processing peptidase subunit beta	Epicardial adipose tissue	anterior surface of the heart nearby the anterior descending coronary artery or, alternatively, along the atrio-ventricular groove in proximity of the right coronary artery	H	N/A	Coronary Artery Disease	13	Illumina HumanHT-12-V3 Expression Kit - Illumina iScan	-	-1.3	0.049	Epicardial adipose tissue
26645979	Integrative miRNA and whole-genome analyses of epicardial adipose tissue in patients with coronary atherosclerosis.	Q9GZN8	C20ORF27	UPF0687 protein C20orf27	Epicardial adipose tissue	anterior surface of the heart nearby the anterior descending coronary artery or, alternatively, along the atrio-ventricular groove in proximity of the right coronary artery	H	N/A	Coronary Artery Disease	13	Illumina HumanHT-12-V3 Expression Kit - Illumina iScan	-	-1.3	0.049	Epicardial adipose tissue
26645979	Integrative miRNA and whole-genome analyses of epicardial adipose tissue in patients with coronary atherosclerosis.	Q14152	EIF3A	Eukaryotic translation initiation factor 3 subunit A	Epicardial adipose tissue	anterior surface of the heart nearby the anterior descending coronary artery or, alternatively, along the atrio-ventricular groove in proximity of the right coronary artery	H	N/A	Coronary Artery Disease	13	Illumina HumanHT-12-V3 Expression Kit - Illumina iScan	-	-1.3	0.006	Epicardial adipose tissue
26645979	Integrative miRNA and whole-genome analyses of epicardial adipose tissue in patients with coronary atherosclerosis.	Q8N183	NDUFAF2	NADH dehydrogenase [ubiquinone] 1 alpha subcomplex assembly factor 2	Epicardial adipose tissue	anterior surface of the heart nearby the anterior descending coronary artery or, alternatively, along the atrio-ventricular groove in proximity of the right coronary artery	H	N/A	Coronary Artery Disease	13	Illumina HumanHT-12-V3 Expression Kit - Illumina iScan	-	-1.3	0.042	Epicardial adipose tissue
26645979	Integrative miRNA and whole-genome analyses of epicardial adipose tissue in patients with coronary atherosclerosis.	P36955	SERPINF1	Pigment epithelium-derived factor	Epicardial adipose tissue	anterior surface of the heart nearby the anterior descending coronary artery or, alternatively, along the atrio-ventricular groove in proximity of the right coronary artery	H	N/A	Coronary Artery Disease	13	Illumina HumanHT-12-V3 Expression Kit - Illumina iScan	-	-1.3	0.003	Epicardial adipose tissue
26645979	Integrative miRNA and whole-genome analyses of epicardial adipose tissue in patients with coronary atherosclerosis.	P32314	FOXN2	Forkhead box protein N2	Epicardial adipose tissue	anterior surface of the heart nearby the anterior descending coronary artery or, alternatively, along the atrio-ventricular groove in proximity of the right coronary artery	H	N/A	Coronary Artery Disease	13	Illumina HumanHT-12-V3 Expression Kit - Illumina iScan	-	-1.3	0.026	Epicardial adipose tissue
26645979	Integrative miRNA and whole-genome analyses of epicardial adipose tissue in patients with coronary atherosclerosis.	P60484	PTEN	Phosphatidylinositol 3,4,5-trisphosphate 3-phosphatase and dual-specificity protein phosphatase	Epicardial adipose tissue	anterior surface of the heart nearby the anterior descending coronary artery or, alternatively, along the atrio-ventricular groove in proximity of the right coronary artery	H	N/A	Coronary Artery Disease	13	Illumina HumanHT-12-V3 Expression Kit - Illumina iScan	-	-1.3	0.042	Epicardial adipose tissue
26645979	Integrative miRNA and whole-genome analyses of epicardial adipose tissue in patients with coronary atherosclerosis.	Q9HCB6	SPON1	Spondin-1	Epicardial adipose tissue	anterior surface of the heart nearby the anterior descending coronary artery or, alternatively, along the atrio-ventricular groove in proximity of the right coronary artery	H	N/A	Coronary Artery Disease	13	Illumina HumanHT-12-V3 Expression Kit - Illumina iScan	-	-1.3	0.021	Epicardial adipose tissue
26645979	Integrative miRNA and whole-genome analyses of epicardial adipose tissue in patients with coronary atherosclerosis.	O43824	GTPBP6	Putative GTP-binding protein 6	Epicardial adipose tissue	anterior surface of the heart nearby the anterior descending coronary artery or, alternatively, along the atrio-ventricular groove in proximity of the right coronary artery	H	N/A	Coronary Artery Disease	13	Illumina HumanHT-12-V3 Expression Kit - Illumina iScan	-	-1.3	0.049	Epicardial adipose tissue
26645979	Integrative miRNA and whole-genome analyses of epicardial adipose tissue in patients with coronary atherosclerosis.	Q9C037	TRIM4	E3 ubiquitin-protein ligase TRIM4	Epicardial adipose tissue	anterior surface of the heart nearby the anterior descending coronary artery or, alternatively, along the atrio-ventricular groove in proximity of the right coronary artery	H	N/A	Coronary Artery Disease	13	Illumina HumanHT-12-V3 Expression Kit - Illumina iScan	-	-1.3	0.021	Epicardial adipose tissue
26645979	Integrative miRNA and whole-genome analyses of epicardial adipose tissue in patients with coronary atherosclerosis.	O95810	SDPR	Caveolae-associated protein 2	Epicardial adipose tissue	anterior surface of the heart nearby the anterior descending coronary artery or, alternatively, along the atrio-ventricular groove in proximity of the right coronary artery	H	N/A	Coronary Artery Disease	13	Illumina HumanHT-12-V3 Expression Kit - Illumina iScan	-	-1.3	0.015	Epicardial adipose tissue
26645979	Integrative miRNA and whole-genome analyses of epicardial adipose tissue in patients with coronary atherosclerosis.	Q9BXS5	AP1M1	AP-1 complex subunit mu-1	Epicardial adipose tissue	anterior surface of the heart nearby the anterior descending coronary artery or, alternatively, along the atrio-ventricular groove in proximity of the right coronary artery	H	N/A	Coronary Artery Disease	13	Illumina HumanHT-12-V3 Expression Kit - Illumina iScan	-	-1.3	0.015	Epicardial adipose tissue
26645979	Integrative miRNA and whole-genome analyses of epicardial adipose tissue in patients with coronary atherosclerosis.	Q9Y546	LRRC42	Leucine-rich repeat-containing protein 42	Epicardial adipose tissue	anterior surface of the heart nearby the anterior descending coronary artery or, alternatively, along the atrio-ventricular groove in proximity of the right coronary artery	H	N/A	Coronary Artery Disease	13	Illumina HumanHT-12-V3 Expression Kit - Illumina iScan	-	-1.3	0.021	Epicardial adipose tissue
26645979	Integrative miRNA and whole-genome analyses of epicardial adipose tissue in patients with coronary atherosclerosis.	P57054	PIGP	Phosphatidylinositol N-acetylglucosaminyltransferase subunit P	Epicardial adipose tissue	anterior surface of the heart nearby the anterior descending coronary artery or, alternatively, along the atrio-ventricular groove in proximity of the right coronary artery	H	N/A	Coronary Artery Disease	13	Illumina HumanHT-12-V3 Expression Kit - Illumina iScan	-	-1.3	0.03	Epicardial adipose tissue
26645979	Integrative miRNA and whole-genome analyses of epicardial adipose tissue in patients with coronary atherosclerosis.	P17931	LGALS3	Galectin-3	Epicardial adipose tissue	anterior surface of the heart nearby the anterior descending coronary artery or, alternatively, along the atrio-ventricular groove in proximity of the right coronary artery	H	N/A	Coronary Artery Disease	13	Illumina HumanHT-12-V3 Expression Kit - Illumina iScan	-	-1.3	0.049	Epicardial adipose tissue
26645979	Integrative miRNA and whole-genome analyses of epicardial adipose tissue in patients with coronary atherosclerosis.		FTHL11		Epicardial adipose tissue	anterior surface of the heart nearby the anterior descending coronary artery or, alternatively, along the atrio-ventricular groove in proximity of the right coronary artery	H	N/A	Coronary Artery Disease	13	Illumina HumanHT-12-V3 Expression Kit - Illumina iScan	-	-1.3	0.004	Epicardial adipose tissue
26645979	Integrative miRNA and whole-genome analyses of epicardial adipose tissue in patients with coronary atherosclerosis.	Q9UHJ6	SHPK	Sedoheptulokinase	Epicardial adipose tissue	anterior surface of the heart nearby the anterior descending coronary artery or, alternatively, along the atrio-ventricular groove in proximity of the right coronary artery	H	N/A	Coronary Artery Disease	13	Illumina HumanHT-12-V3 Expression Kit - Illumina iScan	-	-1.3	0.026	Epicardial adipose tissue
26645979	Integrative miRNA and whole-genome analyses of epicardial adipose tissue in patients with coronary atherosclerosis.	Q8IWB9	TEX2	Testis-expressed protein 2	Epicardial adipose tissue	anterior surface of the heart nearby the anterior descending coronary artery or, alternatively, along the atrio-ventricular groove in proximity of the right coronary artery	H	N/A	Coronary Artery Disease	13	Illumina HumanHT-12-V3 Expression Kit - Illumina iScan	-	-1.3	0.01	Epicardial adipose tissue
26645979	Integrative miRNA and whole-genome analyses of epicardial adipose tissue in patients with coronary atherosclerosis.	Q6A0D4	RFTN1	Raftlin	Epicardial adipose tissue	anterior surface of the heart nearby the anterior descending coronary artery or, alternatively, along the atrio-ventricular groove in proximity of the right coronary artery	H	N/A	Coronary Artery Disease	13	Illumina HumanHT-12-V3 Expression Kit - Illumina iScan	-	-1.3	0.026	Epicardial adipose tissue
26645979	Integrative miRNA and whole-genome analyses of epicardial adipose tissue in patients with coronary atherosclerosis.	O00212	RHOD	Rho-related GTP-binding protein RhoD	Epicardial adipose tissue	anterior surface of the heart nearby the anterior descending coronary artery or, alternatively, along the atrio-ventricular groove in proximity of the right coronary artery	H	N/A	Coronary Artery Disease	13	Illumina HumanHT-12-V3 Expression Kit - Illumina iScan	-	-1.3	0.012	Epicardial adipose tissue
26645979	Integrative miRNA and whole-genome analyses of epicardial adipose tissue in patients with coronary atherosclerosis.	Q9BV19	C1ORF50	Uncharacterized protein C1orf50	Epicardial adipose tissue	anterior surface of the heart nearby the anterior descending coronary artery or, alternatively, along the atrio-ventricular groove in proximity of the right coronary artery	H	N/A	Coronary Artery Disease	13	Illumina HumanHT-12-V3 Expression Kit - Illumina iScan	-	-1.3	0.001	Epicardial adipose tissue
26645979	Integrative miRNA and whole-genome analyses of epicardial adipose tissue in patients with coronary atherosclerosis.	Q96I34	PPP1R16A	Protein phosphatase 1 regulatory subunit 16A	Epicardial adipose tissue	anterior surface of the heart nearby the anterior descending coronary artery or, alternatively, along the atrio-ventricular groove in proximity of the right coronary artery	H	N/A	Coronary Artery Disease	13	Illumina HumanHT-12-V3 Expression Kit - Illumina iScan	-	-1.3	0.026	Epicardial adipose tissue
26645979	Integrative miRNA and whole-genome analyses of epicardial adipose tissue in patients with coronary atherosclerosis.	Q86WB0	ZC3HC1	Nuclear-interacting partner of ALK	Epicardial adipose tissue	anterior surface of the heart nearby the anterior descending coronary artery or, alternatively, along the atrio-ventricular groove in proximity of the right coronary artery	H	N/A	Coronary Artery Disease	13	Illumina HumanHT-12-V3 Expression Kit - Illumina iScan	-	-1.3	0.021	Epicardial adipose tissue
26645979	Integrative miRNA and whole-genome analyses of epicardial adipose tissue in patients with coronary atherosclerosis.	Q12929	EPS8	Epidermal growth factor receptor kinase substrate 8	Epicardial adipose tissue	anterior surface of the heart nearby the anterior descending coronary artery or, alternatively, along the atrio-ventricular groove in proximity of the right coronary artery	H	N/A	Coronary Artery Disease	13	Illumina HumanHT-12-V3 Expression Kit - Illumina iScan	-	-1.3	0.049	Epicardial adipose tissue
26645979	Integrative miRNA and whole-genome analyses of epicardial adipose tissue in patients with coronary atherosclerosis.	P08574	CYC1	Cytochrome c1, heme protein, mitochondrial	Epicardial adipose tissue	anterior surface of the heart nearby the anterior descending coronary artery or, alternatively, along the atrio-ventricular groove in proximity of the right coronary artery	H	N/A	Coronary Artery Disease	13	Illumina HumanHT-12-V3 Expression Kit - Illumina iScan	-	-1.2	0.008	Epicardial adipose tissue
26645979	Integrative miRNA and whole-genome analyses of epicardial adipose tissue in patients with coronary atherosclerosis.	O43306	ADCY6	Adenylate cyclase type 6	Epicardial adipose tissue	anterior surface of the heart nearby the anterior descending coronary artery or, alternatively, along the atrio-ventricular groove in proximity of the right coronary artery	H	N/A	Coronary Artery Disease	13	Illumina HumanHT-12-V3 Expression Kit - Illumina iScan	-	-1.2	0.049	Epicardial adipose tissue
26645979	Integrative miRNA and whole-genome analyses of epicardial adipose tissue in patients with coronary atherosclerosis.	Q12770	SCAP	Sterol regulatory element-binding protein cleavage-activating protein	Epicardial adipose tissue	anterior surface of the heart nearby the anterior descending coronary artery or, alternatively, along the atrio-ventricular groove in proximity of the right coronary artery	H	N/A	Coronary Artery Disease	13	Illumina HumanHT-12-V3 Expression Kit - Illumina iScan	-	-1.2	0.021	Epicardial adipose tissue
26645979	Integrative miRNA and whole-genome analyses of epicardial adipose tissue in patients with coronary atherosclerosis.	Q9NSE4	IARS2	Isoleucine--tRNA ligase, mitochondrial	Epicardial adipose tissue	anterior surface of the heart nearby the anterior descending coronary artery or, alternatively, along the atrio-ventricular groove in proximity of the right coronary artery	H	N/A	Coronary Artery Disease	13	Illumina HumanHT-12-V3 Expression Kit - Illumina iScan	-	-1.2	0.03	Epicardial adipose tissue
26645979	Integrative miRNA and whole-genome analyses of epicardial adipose tissue in patients with coronary atherosclerosis.	P81877	SSBP2	Single-stranded DNA-binding protein 2	Epicardial adipose tissue	anterior surface of the heart nearby the anterior descending coronary artery or, alternatively, along the atrio-ventricular groove in proximity of the right coronary artery	H	N/A	Coronary Artery Disease	13	Illumina HumanHT-12-V3 Expression Kit - Illumina iScan	-	-1.2	0.049	Epicardial adipose tissue
26645979	Integrative miRNA and whole-genome analyses of epicardial adipose tissue in patients with coronary atherosclerosis.	Q92925	SMARCD2	SWI/SNF-related matrix-associated actin-dependent regulator of chromatin subfamily D member 2	Epicardial adipose tissue	anterior surface of the heart nearby the anterior descending coronary artery or, alternatively, along the atrio-ventricular groove in proximity of the right coronary artery	H	N/A	Coronary Artery Disease	13	Illumina HumanHT-12-V3 Expression Kit - Illumina iScan	-	-1.2	0.036	Epicardial adipose tissue
26645979	Integrative miRNA and whole-genome analyses of epicardial adipose tissue in patients with coronary atherosclerosis.	Q96PE7	MCEE	Methylmalonyl-CoA epimerase, mitochondrial	Epicardial adipose tissue	anterior surface of the heart nearby the anterior descending coronary artery or, alternatively, along the atrio-ventricular groove in proximity of the right coronary artery	H	N/A	Coronary Artery Disease	13	Illumina HumanHT-12-V3 Expression Kit - Illumina iScan	-	-1.2	0.042	Epicardial adipose tissue
26645979	Integrative miRNA and whole-genome analyses of epicardial adipose tissue in patients with coronary atherosclerosis.	Q96C55	ZNF524	Zinc finger protein 524	Epicardial adipose tissue	anterior surface of the heart nearby the anterior descending coronary artery or, alternatively, along the atrio-ventricular groove in proximity of the right coronary artery	H	N/A	Coronary Artery Disease	13	Illumina HumanHT-12-V3 Expression Kit - Illumina iScan	-	-1.2	0.015	Epicardial adipose tissue
26645979	Integrative miRNA and whole-genome analyses of epicardial adipose tissue in patients with coronary atherosclerosis.	P20674	COX5A	Cytochrome c oxidase subunit 5A, mitochondrial	Epicardial adipose tissue	anterior surface of the heart nearby the anterior descending coronary artery or, alternatively, along the atrio-ventricular groove in proximity of the right coronary artery	H	N/A	Coronary Artery Disease	13	Illumina HumanHT-12-V3 Expression Kit - Illumina iScan	-	-1.2	0.02	Epicardial adipose tissue
26645979	Integrative miRNA and whole-genome analyses of epicardial adipose tissue in patients with coronary atherosclerosis.	P00387	CYB5R3	NADH-cytochrome b5 reductase 3	Epicardial adipose tissue	anterior surface of the heart nearby the anterior descending coronary artery or, alternatively, along the atrio-ventricular groove in proximity of the right coronary artery	H	N/A	Coronary Artery Disease	13	Illumina HumanHT-12-V3 Expression Kit - Illumina iScan	-	-1.2	0.036	Epicardial adipose tissue
26645979	Integrative miRNA and whole-genome analyses of epicardial adipose tissue in patients with coronary atherosclerosis.	O75569	PRKRA	Interferon-inducible double-stranded RNA-dependent protein kinase activator A	Epicardial adipose tissue	anterior surface of the heart nearby the anterior descending coronary artery or, alternatively, along the atrio-ventricular groove in proximity of the right coronary artery	H	N/A	Coronary Artery Disease	13	Illumina HumanHT-12-V3 Expression Kit - Illumina iScan	-	-1.2	0.005	Epicardial adipose tissue
26645979	Integrative miRNA and whole-genome analyses of epicardial adipose tissue in patients with coronary atherosclerosis.	Q09FC8	ZNF415	Zinc finger protein 415	Epicardial adipose tissue	anterior surface of the heart nearby the anterior descending coronary artery or, alternatively, along the atrio-ventricular groove in proximity of the right coronary artery	H	N/A	Coronary Artery Disease	13	Illumina HumanHT-12-V3 Expression Kit - Illumina iScan	-	-1.2	0.036	Epicardial adipose tissue
26645979	Integrative miRNA and whole-genome analyses of epicardial adipose tissue in patients with coronary atherosclerosis.	Q14012	CAMK1	Calcium/calmodulin-dependent protein kinase type 1	Epicardial adipose tissue	anterior surface of the heart nearby the anterior descending coronary artery or, alternatively, along the atrio-ventricular groove in proximity of the right coronary artery	H	N/A	Coronary Artery Disease	13	Illumina HumanHT-12-V3 Expression Kit - Illumina iScan	-	-1.2	0.036	Epicardial adipose tissue
26645979	Integrative miRNA and whole-genome analyses of epicardial adipose tissue in patients with coronary atherosclerosis.	Q08257	CRYZ	Quinone oxidoreductase	Epicardial adipose tissue	anterior surface of the heart nearby the anterior descending coronary artery or, alternatively, along the atrio-ventricular groove in proximity of the right coronary artery	H	N/A	Coronary Artery Disease	13	Illumina HumanHT-12-V3 Expression Kit - Illumina iScan	-	-1.2	0.036	Epicardial adipose tissue
26645979	Integrative miRNA and whole-genome analyses of epicardial adipose tissue in patients with coronary atherosclerosis.	Q9H4I2	ZHX3	Zinc fingers and homeoboxes protein 3	Epicardial adipose tissue	anterior surface of the heart nearby the anterior descending coronary artery or, alternatively, along the atrio-ventricular groove in proximity of the right coronary artery	H	N/A	Coronary Artery Disease	13	Illumina HumanHT-12-V3 Expression Kit - Illumina iScan	-	-1.2	0.008	Epicardial adipose tissue
26645979	Integrative miRNA and whole-genome analyses of epicardial adipose tissue in patients with coronary atherosclerosis.	P56378	C14ORF2	ATP synthase subunit ATP5MPL, mitochondrial	Epicardial adipose tissue	anterior surface of the heart nearby the anterior descending coronary artery or, alternatively, along the atrio-ventricular groove in proximity of the right coronary artery	H	N/A	Coronary Artery Disease	13	Illumina HumanHT-12-V3 Expression Kit - Illumina iScan	-	-1.2	0.026	Epicardial adipose tissue
26645979	Integrative miRNA and whole-genome analyses of epicardial adipose tissue in patients with coronary atherosclerosis.	Q15847	C10ORF116	Adipogenesis regulatory factor	Epicardial adipose tissue	anterior surface of the heart nearby the anterior descending coronary artery or, alternatively, along the atrio-ventricular groove in proximity of the right coronary artery	H	N/A	Coronary Artery Disease	13	Illumina HumanHT-12-V3 Expression Kit - Illumina iScan	-	-1.2	0.027	Epicardial adipose tissue
26645979	Integrative miRNA and whole-genome analyses of epicardial adipose tissue in patients with coronary atherosclerosis.	Q9BRX5	GINS3	DNA replication complex GINS protein PSF3	Epicardial adipose tissue	anterior surface of the heart nearby the anterior descending coronary artery or, alternatively, along the atrio-ventricular groove in proximity of the right coronary artery	H	N/A	Coronary Artery Disease	13	Illumina HumanHT-12-V3 Expression Kit - Illumina iScan	-	-1.2	0.042	Epicardial adipose tissue
26645979	Integrative miRNA and whole-genome analyses of epicardial adipose tissue in patients with coronary atherosclerosis.	Q9NPD3	EXOSC4	Exosome complex component RRP41	Epicardial adipose tissue	anterior surface of the heart nearby the anterior descending coronary artery or, alternatively, along the atrio-ventricular groove in proximity of the right coronary artery	H	N/A	Coronary Artery Disease	13	Illumina HumanHT-12-V3 Expression Kit - Illumina iScan	-	-1.2	0.015	Epicardial adipose tissue
26645979	Integrative miRNA and whole-genome analyses of epicardial adipose tissue in patients with coronary atherosclerosis.	P01034	CST3	Cystatin-C	Epicardial adipose tissue	anterior surface of the heart nearby the anterior descending coronary artery or, alternatively, along the atrio-ventricular groove in proximity of the right coronary artery	H	N/A	Coronary Artery Disease	13	Illumina HumanHT-12-V3 Expression Kit - Illumina iScan	-	-1.2	0.014	Epicardial adipose tissue
26645979	Integrative miRNA and whole-genome analyses of epicardial adipose tissue in patients with coronary atherosclerosis.	Q9UJW0	DCTN4	Dynactin subunit 4	Epicardial adipose tissue	anterior surface of the heart nearby the anterior descending coronary artery or, alternatively, along the atrio-ventricular groove in proximity of the right coronary artery	H	N/A	Coronary Artery Disease	13	Illumina HumanHT-12-V3 Expression Kit - Illumina iScan	-	-1.2	0.036	Epicardial adipose tissue
26645979	Integrative miRNA and whole-genome analyses of epicardial adipose tissue in patients with coronary atherosclerosis.	Q6ZW49	PAXIP1	PAX-interacting protein 1	Epicardial adipose tissue	anterior surface of the heart nearby the anterior descending coronary artery or, alternatively, along the atrio-ventricular groove in proximity of the right coronary artery	H	N/A	Coronary Artery Disease	13	Illumina HumanHT-12-V3 Expression Kit - Illumina iScan	-	-1.2	0.042	Epicardial adipose tissue
26645979	Integrative miRNA and whole-genome analyses of epicardial adipose tissue in patients with coronary atherosclerosis.	P47985	UQCRFS1	Cytochrome b-c1 complex subunit Rieske, mitochondrial	Epicardial adipose tissue	anterior surface of the heart nearby the anterior descending coronary artery or, alternatively, along the atrio-ventricular groove in proximity of the right coronary artery	H	N/A	Coronary Artery Disease	13	Illumina HumanHT-12-V3 Expression Kit - Illumina iScan	-	-1.2	0.041	Epicardial adipose tissue
26645979	Integrative miRNA and whole-genome analyses of epicardial adipose tissue in patients with coronary atherosclerosis.	P60602	C20ORF52	Reactive oxygen species modulator 1	Epicardial adipose tissue	anterior surface of the heart nearby the anterior descending coronary artery or, alternatively, along the atrio-ventricular groove in proximity of the right coronary artery	H	N/A	Coronary Artery Disease	13	Illumina HumanHT-12-V3 Expression Kit - Illumina iScan	-	-1.2	<0.001	Epicardial adipose tissue
26645979	Integrative miRNA and whole-genome analyses of epicardial adipose tissue in patients with coronary atherosclerosis.	Q8N2U0	C17ORF61	Transmembrane protein 256	Epicardial adipose tissue	anterior surface of the heart nearby the anterior descending coronary artery or, alternatively, along the atrio-ventricular groove in proximity of the right coronary artery	H	N/A	Coronary Artery Disease	13	Illumina HumanHT-12-V3 Expression Kit - Illumina iScan	-	-1.2	0.003	Epicardial adipose tissue
26645979	Integrative miRNA and whole-genome analyses of epicardial adipose tissue in patients with coronary atherosclerosis.	P20908	COL5A1	Collagen alpha-1(V) chain	Epicardial adipose tissue	anterior surface of the heart nearby the anterior descending coronary artery or, alternatively, along the atrio-ventricular groove in proximity of the right coronary artery	H	N/A	Coronary Artery Disease	13	Illumina HumanHT-12-V3 Expression Kit - Illumina iScan	-	-1.2	0.036	Epicardial adipose tissue
26645979	Integrative miRNA and whole-genome analyses of epicardial adipose tissue in patients with coronary atherosclerosis.	Q9BT30	ALKBH7	Alpha-ketoglutarate-dependent dioxygenase alkB homolog 7, mitochondrial	Epicardial adipose tissue	anterior surface of the heart nearby the anterior descending coronary artery or, alternatively, along the atrio-ventricular groove in proximity of the right coronary artery	H	N/A	Coronary Artery Disease	13	Illumina HumanHT-12-V3 Expression Kit - Illumina iScan	-	-1.2	0.004	Epicardial adipose tissue
26645979	Integrative miRNA and whole-genome analyses of epicardial adipose tissue in patients with coronary atherosclerosis.	P19793	RXRA	Retinoic acid receptor RXR-alpha	Epicardial adipose tissue	anterior surface of the heart nearby the anterior descending coronary artery or, alternatively, along the atrio-ventricular groove in proximity of the right coronary artery	H	N/A	Coronary Artery Disease	13	Illumina HumanHT-12-V3 Expression Kit - Illumina iScan	-	-1.2	0.01	Epicardial adipose tissue
26645979	Integrative miRNA and whole-genome analyses of epicardial adipose tissue in patients with coronary atherosclerosis.	P35813	PPM1A	Protein phosphatase 1A	Epicardial adipose tissue	anterior surface of the heart nearby the anterior descending coronary artery or, alternatively, along the atrio-ventricular groove in proximity of the right coronary artery	H	N/A	Coronary Artery Disease	13	Illumina HumanHT-12-V3 Expression Kit - Illumina iScan	-	-1.2	0.018	Epicardial adipose tissue
26645979	Integrative miRNA and whole-genome analyses of epicardial adipose tissue in patients with coronary atherosclerosis.	O43310	KIAA0427	CBP80/20-dependent translation initiation factor	Epicardial adipose tissue	anterior surface of the heart nearby the anterior descending coronary artery or, alternatively, along the atrio-ventricular groove in proximity of the right coronary artery	H	N/A	Coronary Artery Disease	13	Illumina HumanHT-12-V3 Expression Kit - Illumina iScan	-	-1.2	0.036	Epicardial adipose tissue
26645979	Integrative miRNA and whole-genome analyses of epicardial adipose tissue in patients with coronary atherosclerosis.	O75197	LRP5	Low-density lipoprotein receptor-related protein 5	Epicardial adipose tissue	anterior surface of the heart nearby the anterior descending coronary artery or, alternatively, along the atrio-ventricular groove in proximity of the right coronary artery	H	N/A	Coronary Artery Disease	13	Illumina HumanHT-12-V3 Expression Kit - Illumina iScan	-	-1.2	0.03	Epicardial adipose tissue
26645979	Integrative miRNA and whole-genome analyses of epicardial adipose tissue in patients with coronary atherosclerosis.	Q99828	CIB1	Calcium and integrin-binding protein 1	Epicardial adipose tissue	anterior surface of the heart nearby the anterior descending coronary artery or, alternatively, along the atrio-ventricular groove in proximity of the right coronary artery	H	N/A	Coronary Artery Disease	13	Illumina HumanHT-12-V3 Expression Kit - Illumina iScan	-	-1.2	0.012	Epicardial adipose tissue
26645979	Integrative miRNA and whole-genome analyses of epicardial adipose tissue in patients with coronary atherosclerosis.	Q86UU1	PHLDB1	Pleckstrin homology-like domain family B member 1	Epicardial adipose tissue	anterior surface of the heart nearby the anterior descending coronary artery or, alternatively, along the atrio-ventricular groove in proximity of the right coronary artery	H	N/A	Coronary Artery Disease	13	Illumina HumanHT-12-V3 Expression Kit - Illumina iScan	-	-1.2	0.038	Epicardial adipose tissue
26645979	Integrative miRNA and whole-genome analyses of epicardial adipose tissue in patients with coronary atherosclerosis.	Q52LD8	RFTN2	Raftlin-2	Epicardial adipose tissue	anterior surface of the heart nearby the anterior descending coronary artery or, alternatively, along the atrio-ventricular groove in proximity of the right coronary artery	H	N/A	Coronary Artery Disease	13	Illumina HumanHT-12-V3 Expression Kit - Illumina iScan	-	-1.2	0.042	Epicardial adipose tissue
26645979	Integrative miRNA and whole-genome analyses of epicardial adipose tissue in patients with coronary atherosclerosis.	Q96H96	COQ2	4-hydroxybenzoate polyprenyltransferase, mitochondrial	Epicardial adipose tissue	anterior surface of the heart nearby the anterior descending coronary artery or, alternatively, along the atrio-ventricular groove in proximity of the right coronary artery	H	N/A	Coronary Artery Disease	13	Illumina HumanHT-12-V3 Expression Kit - Illumina iScan	-	-1.2	0.01	Epicardial adipose tissue
26645979	Integrative miRNA and whole-genome analyses of epicardial adipose tissue in patients with coronary atherosclerosis.	Q14643	ITPR1	Inositol 1,4,5-trisphosphate receptor type 1	Epicardial adipose tissue	anterior surface of the heart nearby the anterior descending coronary artery or, alternatively, along the atrio-ventricular groove in proximity of the right coronary artery	H	N/A	Coronary Artery Disease	13	Illumina HumanHT-12-V3 Expression Kit - Illumina iScan	-	-1.2	0.042	Epicardial adipose tissue
26645979	Integrative miRNA and whole-genome analyses of epicardial adipose tissue in patients with coronary atherosclerosis.	Q8WWB7	C1ORF85	Glycosylated lysosomal membrane protein	Epicardial adipose tissue	anterior surface of the heart nearby the anterior descending coronary artery or, alternatively, along the atrio-ventricular groove in proximity of the right coronary artery	H	N/A	Coronary Artery Disease	13	Illumina HumanHT-12-V3 Expression Kit - Illumina iScan	-	-1.2	0.03	Epicardial adipose tissue
26645979	Integrative miRNA and whole-genome analyses of epicardial adipose tissue in patients with coronary atherosclerosis.	O75110	ATP9A	Probable phospholipid-transporting ATPase IIA	Epicardial adipose tissue	anterior surface of the heart nearby the anterior descending coronary artery or, alternatively, along the atrio-ventricular groove in proximity of the right coronary artery	H	N/A	Coronary Artery Disease	13	Illumina HumanHT-12-V3 Expression Kit - Illumina iScan	-	-1.2	0.036	Epicardial adipose tissue
26645979	Integrative miRNA and whole-genome analyses of epicardial adipose tissue in patients with coronary atherosclerosis.	Q9BRA2	TXNDC17	Thioredoxin domain-containing protein 17	Epicardial adipose tissue	anterior surface of the heart nearby the anterior descending coronary artery or, alternatively, along the atrio-ventricular groove in proximity of the right coronary artery	H	N/A	Coronary Artery Disease	13	Illumina HumanHT-12-V3 Expression Kit - Illumina iScan	-	-1.2	0.006	Epicardial adipose tissue
26645979	Integrative miRNA and whole-genome analyses of epicardial adipose tissue in patients with coronary atherosclerosis.	Q9NTX5	ECHDC1	Ethylmalonyl-CoA decarboxylase	Epicardial adipose tissue	anterior surface of the heart nearby the anterior descending coronary artery or, alternatively, along the atrio-ventricular groove in proximity of the right coronary artery	H	N/A	Coronary Artery Disease	13	Illumina HumanHT-12-V3 Expression Kit - Illumina iScan	-	-1.2	0.021	Epicardial adipose tissue
26645979	Integrative miRNA and whole-genome analyses of epicardial adipose tissue in patients with coronary atherosclerosis.	Q99424	ACOX2	Peroxisomal acyl-coenzyme A oxidase 2	Epicardial adipose tissue	anterior surface of the heart nearby the anterior descending coronary artery or, alternatively, along the atrio-ventricular groove in proximity of the right coronary artery	H	N/A	Coronary Artery Disease	13	Illumina HumanHT-12-V3 Expression Kit - Illumina iScan	-	-1.2	0.021	Epicardial adipose tissue
26645979	Integrative miRNA and whole-genome analyses of epicardial adipose tissue in patients with coronary atherosclerosis.	P41222	PTGDS	Prostaglandin-H2 D-isomerase	Epicardial adipose tissue	anterior surface of the heart nearby the anterior descending coronary artery or, alternatively, along the atrio-ventricular groove in proximity of the right coronary artery	H	N/A	Coronary Artery Disease	13	Illumina HumanHT-12-V3 Expression Kit - Illumina iScan	+	7.95773	4.76837e-07	Subcutaneous adipose tissue
26645979	Integrative miRNA and whole-genome analyses of epicardial adipose tissue in patients with coronary atherosclerosis.	O00585	CCL21	C-C motif chemokine 21	Epicardial adipose tissue	anterior surface of the heart nearby the anterior descending coronary artery or, alternatively, along the atrio-ventricular groove in proximity of the right coronary artery	H	N/A	Coronary Artery Disease	13	Illumina HumanHT-12-V3 Expression Kit - Illumina iScan	+	7.85065	4.52995e-06	Subcutaneous adipose tissue
26645979	Integrative miRNA and whole-genome analyses of epicardial adipose tissue in patients with coronary atherosclerosis.	P05231	IL6	Interleukin-6	Epicardial adipose tissue	anterior surface of the heart nearby the anterior descending coronary artery or, alternatively, along the atrio-ventricular groove in proximity of the right coronary artery	H	N/A	Coronary Artery Disease	13	Illumina HumanHT-12-V3 Expression Kit - Illumina iScan	+	6.1668	0.000737667	Subcutaneous adipose tissue
26645979	Integrative miRNA and whole-genome analyses of epicardial adipose tissue in patients with coronary atherosclerosis.	P10643	C7	Complement component C7	Epicardial adipose tissue	anterior surface of the heart nearby the anterior descending coronary artery or, alternatively, along the atrio-ventricular groove in proximity of the right coronary artery	H	N/A	Coronary Artery Disease	13	Illumina HumanHT-12-V3 Expression Kit - Illumina iScan	+	5.79997	2.38419e-07	Subcutaneous adipose tissue
26645979	Integrative miRNA and whole-genome analyses of epicardial adipose tissue in patients with coronary atherosclerosis.	O95050	INMT	Indolethylamine N-methyltransferase	Epicardial adipose tissue	anterior surface of the heart nearby the anterior descending coronary artery or, alternatively, along the atrio-ventricular groove in proximity of the right coronary artery	H	N/A	Coronary Artery Disease	13	Illumina HumanHT-12-V3 Expression Kit - Illumina iScan	+	5.35442	2.38419e-07	Subcutaneous adipose tissue
26645979	Integrative miRNA and whole-genome analyses of epicardial adipose tissue in patients with coronary atherosclerosis.	Q07654	TFF3	Trefoil factor 3	Epicardial adipose tissue	anterior surface of the heart nearby the anterior descending coronary artery or, alternatively, along the atrio-ventricular groove in proximity of the right coronary artery	H	N/A	Coronary Artery Disease	13	Illumina HumanHT-12-V3 Expression Kit - Illumina iScan	+	4.674	1.66893e-06	Subcutaneous adipose tissue
26645979	Integrative miRNA and whole-genome analyses of epicardial adipose tissue in patients with coronary atherosclerosis.	P13500	CCL2	C-C motif chemokine 2	Epicardial adipose tissue	anterior surface of the heart nearby the anterior descending coronary artery or, alternatively, along the atrio-ventricular groove in proximity of the right coronary artery	H	N/A	Coronary Artery Disease	13	Illumina HumanHT-12-V3 Expression Kit - Illumina iScan	+	4.12348	2.38419e-06	Subcutaneous adipose tissue
26645979	Integrative miRNA and whole-genome analyses of epicardial adipose tissue in patients with coronary atherosclerosis.	P01011	SERPINA3	Alpha-1-antichymotrypsin	Epicardial adipose tissue	anterior surface of the heart nearby the anterior descending coronary artery or, alternatively, along the atrio-ventricular groove in proximity of the right coronary artery	H	N/A	Coronary Artery Disease	13	Illumina HumanHT-12-V3 Expression Kit - Illumina iScan	+	4.03857	1.19209e-06	Subcutaneous adipose tissue
26645979	Integrative miRNA and whole-genome analyses of epicardial adipose tissue in patients with coronary atherosclerosis.	P13501	CCL5	C-C motif chemokine 5	Epicardial adipose tissue	anterior surface of the heart nearby the anterior descending coronary artery or, alternatively, along the atrio-ventricular groove in proximity of the right coronary artery	H	N/A	Coronary Artery Disease	13	Illumina HumanHT-12-V3 Expression Kit - Illumina iScan	+	3.76377	2.38419e-07	Subcutaneous adipose tissue
26645979	Integrative miRNA and whole-genome analyses of epicardial adipose tissue in patients with coronary atherosclerosis.	P11161	EGR2	E3 SUMO-protein ligase EGR2	Epicardial adipose tissue	anterior surface of the heart nearby the anterior descending coronary artery or, alternatively, along the atrio-ventricular groove in proximity of the right coronary artery	H	N/A	Coronary Artery Disease	13	Illumina HumanHT-12-V3 Expression Kit - Illumina iScan	+	3.72822	2.09808e-05	Subcutaneous adipose tissue
26645979	Integrative miRNA and whole-genome analyses of epicardial adipose tissue in patients with coronary atherosclerosis.	P09455	RBP1	Retinol-binding protein 1	Epicardial adipose tissue	anterior surface of the heart nearby the anterior descending coronary artery or, alternatively, along the atrio-ventricular groove in proximity of the right coronary artery	H	N/A	Coronary Artery Disease	13	Illumina HumanHT-12-V3 Expression Kit - Illumina iScan	+	3.5917	7.15256e-07	Subcutaneous adipose tissue
26645979	Integrative miRNA and whole-genome analyses of epicardial adipose tissue in patients with coronary atherosclerosis.	P43354	NR4A2	Nuclear receptor subfamily 4 group A member 2	Epicardial adipose tissue	anterior surface of the heart nearby the anterior descending coronary artery or, alternatively, along the atrio-ventricular groove in proximity of the right coronary artery	H	N/A	Coronary Artery Disease	13	Illumina HumanHT-12-V3 Expression Kit - Illumina iScan	+	3.54677	0.000152588	Subcutaneous adipose tissue
26645979	Integrative miRNA and whole-genome analyses of epicardial adipose tissue in patients with coronary atherosclerosis.	Q8TAX0	OSR1	Protein odd-skipped-related 1	Epicardial adipose tissue	anterior surface of the heart nearby the anterior descending coronary artery or, alternatively, along the atrio-ventricular groove in proximity of the right coronary artery	H	N/A	Coronary Artery Disease	13	Illumina HumanHT-12-V3 Expression Kit - Illumina iScan	+	3.3303	2.38419e-07	Subcutaneous adipose tissue
26645979	Integrative miRNA and whole-genome analyses of epicardial adipose tissue in patients with coronary atherosclerosis.	P80075	CCL8	C-C motif chemokine 8	Epicardial adipose tissue	anterior surface of the heart nearby the anterior descending coronary artery or, alternatively, along the atrio-ventricular groove in proximity of the right coronary artery	H	N/A	Coronary Artery Disease	13	Illumina HumanHT-12-V3 Expression Kit - Illumina iScan	+	3.31412	4.52995e-06	Subcutaneous adipose tissue
26645979	Integrative miRNA and whole-genome analyses of epicardial adipose tissue in patients with coronary atherosclerosis.	P10145	IL8	Interleukin-8	Epicardial adipose tissue	anterior surface of the heart nearby the anterior descending coronary artery or, alternatively, along the atrio-ventricular groove in proximity of the right coronary artery	H	N/A	Coronary Artery Disease	13	Illumina HumanHT-12-V3 Expression Kit - Illumina iScan	+	3.27356	0.000152588	Subcutaneous adipose tissue
26645979	Integrative miRNA and whole-genome analyses of epicardial adipose tissue in patients with coronary atherosclerosis.	Q92563	SPOCK2	Testican-2	Epicardial adipose tissue	anterior surface of the heart nearby the anterior descending coronary artery or, alternatively, along the atrio-ventricular groove in proximity of the right coronary artery	H	N/A	Coronary Artery Disease	13	Illumina HumanHT-12-V3 Expression Kit - Illumina iScan	+	3.20825	4.76837e-07	Subcutaneous adipose tissue
26645979	Integrative miRNA and whole-genome analyses of epicardial adipose tissue in patients with coronary atherosclerosis.	P07093	SERPINE2	Glia-derived nexin	Epicardial adipose tissue	anterior surface of the heart nearby the anterior descending coronary artery or, alternatively, along the atrio-ventricular groove in proximity of the right coronary artery	H	N/A	Coronary Artery Disease	13	Illumina HumanHT-12-V3 Expression Kit - Illumina iScan	+	3.15244	2.38419e-06	Subcutaneous adipose tissue
26645979	Integrative miRNA and whole-genome analyses of epicardial adipose tissue in patients with coronary atherosclerosis.	Q9UHI8	ADAMTS1	A disintegrin and metalloproteinase with thrombospondin motifs 1	Epicardial adipose tissue	anterior surface of the heart nearby the anterior descending coronary artery or, alternatively, along the atrio-ventricular groove in proximity of the right coronary artery	H	N/A	Coronary Artery Disease	13	Illumina HumanHT-12-V3 Expression Kit - Illumina iScan	+	3.10186	3.26633e-05	Subcutaneous adipose tissue
26645979	Integrative miRNA and whole-genome analyses of epicardial adipose tissue in patients with coronary atherosclerosis.	P16871	IL7R	Interleukin-7 receptor subunit alpha	Epicardial adipose tissue	anterior surface of the heart nearby the anterior descending coronary artery or, alternatively, along the atrio-ventricular groove in proximity of the right coronary artery	H	N/A	Coronary Artery Disease	13	Illumina HumanHT-12-V3 Expression Kit - Illumina iScan	+	3.08757	3.33786e-06	Subcutaneous adipose tissue
26645979	Integrative miRNA and whole-genome analyses of epicardial adipose tissue in patients with coronary atherosclerosis.	Q0VF96	CGNL1	Cingulin-like protein 1	Epicardial adipose tissue	anterior surface of the heart nearby the anterior descending coronary artery or, alternatively, along the atrio-ventricular groove in proximity of the right coronary artery	H	N/A	Coronary Artery Disease	13	Illumina HumanHT-12-V3 Expression Kit - Illumina iScan	+	2.86718	4.76837e-07	Subcutaneous adipose tissue
26645979	Integrative miRNA and whole-genome analyses of epicardial adipose tissue in patients with coronary atherosclerosis.	P49006	MARCKSL1	MARCKS-related protein	Epicardial adipose tissue	anterior surface of the heart nearby the anterior descending coronary artery or, alternatively, along the atrio-ventricular groove in proximity of the right coronary artery	H	N/A	Coronary Artery Disease	13	Illumina HumanHT-12-V3 Expression Kit - Illumina iScan	+	2.82626	1.19209e-06	Subcutaneous adipose tissue
26645979	Integrative miRNA and whole-genome analyses of epicardial adipose tissue in patients with coronary atherosclerosis.	Q13145	BAMBI	BMP and activin membrane-bound inhibitor homolog	Epicardial adipose tissue	anterior surface of the heart nearby the anterior descending coronary artery or, alternatively, along the atrio-ventricular groove in proximity of the right coronary artery	H	N/A	Coronary Artery Disease	13	Illumina HumanHT-12-V3 Expression Kit - Illumina iScan	+	2.79053	1.19209e-06	Subcutaneous adipose tissue
26645979	Integrative miRNA and whole-genome analyses of epicardial adipose tissue in patients with coronary atherosclerosis.	P41220	RGS2	Regulator of G-protein signaling 2	Epicardial adipose tissue	anterior surface of the heart nearby the anterior descending coronary artery or, alternatively, along the atrio-ventricular groove in proximity of the right coronary artery	H	N/A	Coronary Artery Disease	13	Illumina HumanHT-12-V3 Expression Kit - Illumina iScan	+	2.75872	8.84533e-05	Subcutaneous adipose tissue
26645979	Integrative miRNA and whole-genome analyses of epicardial adipose tissue in patients with coronary atherosclerosis.	O94788	ALDH1A2	Retinal dehydrogenase 2	Epicardial adipose tissue	anterior surface of the heart nearby the anterior descending coronary artery or, alternatively, along the atrio-ventricular groove in proximity of the right coronary artery	H	N/A	Coronary Artery Disease	13	Illumina HumanHT-12-V3 Expression Kit - Illumina iScan	+	2.7237	4.76837e-07	Subcutaneous adipose tissue
26645979	Integrative miRNA and whole-genome analyses of epicardial adipose tissue in patients with coronary atherosclerosis.	P15311	VIL2	Ezrin	Epicardial adipose tissue	anterior surface of the heart nearby the anterior descending coronary artery or, alternatively, along the atrio-ventricular groove in proximity of the right coronary artery	H	N/A	Coronary Artery Disease	13	Illumina HumanHT-12-V3 Expression Kit - Illumina iScan	+	2.70955	4.76837e-07	Subcutaneous adipose tissue
26645979	Integrative miRNA and whole-genome analyses of epicardial adipose tissue in patients with coronary atherosclerosis.	Q9NQ87	HEYL	Hairy/enhancer-of-split related with YRPW motif-like protein	Epicardial adipose tissue	anterior surface of the heart nearby the anterior descending coronary artery or, alternatively, along the atrio-ventricular groove in proximity of the right coronary artery	H	N/A	Coronary Artery Disease	13	Illumina HumanHT-12-V3 Expression Kit - Illumina iScan	+	2.69685	4.76837e-07	Subcutaneous adipose tissue
26645979	Integrative miRNA and whole-genome analyses of epicardial adipose tissue in patients with coronary atherosclerosis.	O94956	SLCO2B1	Solute carrier organic anion transporter family member 2B1	Epicardial adipose tissue	anterior surface of the heart nearby the anterior descending coronary artery or, alternatively, along the atrio-ventricular groove in proximity of the right coronary artery	H	N/A	Coronary Artery Disease	13	Illumina HumanHT-12-V3 Expression Kit - Illumina iScan	+	2.61598	2.38419e-07	Subcutaneous adipose tissue
26645979	Integrative miRNA and whole-genome analyses of epicardial adipose tissue in patients with coronary atherosclerosis.	P46695	IER3	Radiation-inducible immediate-early gene IEX-1	Epicardial adipose tissue	anterior surface of the heart nearby the anterior descending coronary artery or, alternatively, along the atrio-ventricular groove in proximity of the right coronary artery	H	N/A	Coronary Artery Disease	13	Illumina HumanHT-12-V3 Expression Kit - Illumina iScan	+	2.58915	0.000214815	Subcutaneous adipose tissue
26645979	Integrative miRNA and whole-genome analyses of epicardial adipose tissue in patients with coronary atherosclerosis.	P35354	PTGS2	Prostaglandin G/H synthase 2	Epicardial adipose tissue	anterior surface of the heart nearby the anterior descending coronary artery or, alternatively, along the atrio-ventricular groove in proximity of the right coronary artery	H	N/A	Coronary Artery Disease	13	Illumina HumanHT-12-V3 Expression Kit - Illumina iScan	+	2.56514	0.000253439	Subcutaneous adipose tissue
26645979	Integrative miRNA and whole-genome analyses of epicardial adipose tissue in patients with coronary atherosclerosis.	Q06643	LTB	Lymphotoxin-beta	Epicardial adipose tissue	anterior surface of the heart nearby the anterior descending coronary artery or, alternatively, along the atrio-ventricular groove in proximity of the right coronary artery	H	N/A	Coronary Artery Disease	13	Illumina HumanHT-12-V3 Expression Kit - Illumina iScan	+	2.52443	0.000253439	Subcutaneous adipose tissue
26645979	Integrative miRNA and whole-genome analyses of epicardial adipose tissue in patients with coronary atherosclerosis.	Q5VWP2	FAM46C	Terminal nucleotidyltransferase 5C	Epicardial adipose tissue	anterior surface of the heart nearby the anterior descending coronary artery or, alternatively, along the atrio-ventricular groove in proximity of the right coronary artery	H	N/A	Coronary Artery Disease	13	Illumina HumanHT-12-V3 Expression Kit - Illumina iScan	+	2.49789	0.00213599	Subcutaneous adipose tissue
26645979	Integrative miRNA and whole-genome analyses of epicardial adipose tissue in patients with coronary atherosclerosis.	P01033	TIMP1	Metalloproteinase inhibitor 1	Epicardial adipose tissue	anterior surface of the heart nearby the anterior descending coronary artery or, alternatively, along the atrio-ventricular groove in proximity of the right coronary artery	H	N/A	Coronary Artery Disease	13	Illumina HumanHT-12-V3 Expression Kit - Illumina iScan	+	2.48757	6.03199e-05	Subcutaneous adipose tissue
26645979	Integrative miRNA and whole-genome analyses of epicardial adipose tissue in patients with coronary atherosclerosis.	P19875	CXCL2	C-X-C motif chemokine 2	Epicardial adipose tissue	anterior surface of the heart nearby the anterior descending coronary artery or, alternatively, along the atrio-ventricular groove in proximity of the right coronary artery	H	N/A	Coronary Artery Disease	13	Illumina HumanHT-12-V3 Expression Kit - Illumina iScan	+	2.46187	0.000214815	Subcutaneous adipose tissue
26645979	Integrative miRNA and whole-genome analyses of epicardial adipose tissue in patients with coronary atherosclerosis.		FLJ21438		Epicardial adipose tissue	anterior surface of the heart nearby the anterior descending coronary artery or, alternatively, along the atrio-ventricular groove in proximity of the right coronary artery	H	N/A	Coronary Artery Disease	13	Illumina HumanHT-12-V3 Expression Kit - Illumina iScan	+	2.40296	1.19209e-06	Subcutaneous adipose tissue
26645979	Integrative miRNA and whole-genome analyses of epicardial adipose tissue in patients with coronary atherosclerosis.	P05186	ALPL	Alkaline phosphatase, tissue-nonspecific isozyme	Epicardial adipose tissue	anterior surface of the heart nearby the anterior descending coronary artery or, alternatively, along the atrio-ventricular groove in proximity of the right coronary artery	H	N/A	Coronary Artery Disease	13	Illumina HumanHT-12-V3 Expression Kit - Illumina iScan	+	2.40075	1.0252e-05	Subcutaneous adipose tissue
26645979	Integrative miRNA and whole-genome analyses of epicardial adipose tissue in patients with coronary atherosclerosis.	P08567	PLEK	Pleckstrin	Epicardial adipose tissue	anterior surface of the heart nearby the anterior descending coronary artery or, alternatively, along the atrio-ventricular groove in proximity of the right coronary artery	H	N/A	Coronary Artery Disease	13	Illumina HumanHT-12-V3 Expression Kit - Illumina iScan	+	2.34412	7.15256e-07	Subcutaneous adipose tissue
26645979	Integrative miRNA and whole-genome analyses of epicardial adipose tissue in patients with coronary atherosclerosis.	Q9ULP0	NDRG4	Protein NDRG4	Epicardial adipose tissue	anterior surface of the heart nearby the anterior descending coronary artery or, alternatively, along the atrio-ventricular groove in proximity of the right coronary artery	H	N/A	Coronary Artery Disease	13	Illumina HumanHT-12-V3 Expression Kit - Illumina iScan	+	2.34197	2.38419e-06	Subcutaneous adipose tissue
26645979	Integrative miRNA and whole-genome analyses of epicardial adipose tissue in patients with coronary atherosclerosis.	P15153	RAC2	Ras-related C3 botulinum toxin substrate 2	Epicardial adipose tissue	anterior surface of the heart nearby the anterior descending coronary artery or, alternatively, along the atrio-ventricular groove in proximity of the right coronary artery	H	N/A	Coronary Artery Disease	13	Illumina HumanHT-12-V3 Expression Kit - Illumina iScan	+	2.31759	0.00272632	Subcutaneous adipose tissue
26645979	Integrative miRNA and whole-genome analyses of epicardial adipose tissue in patients with coronary atherosclerosis.	P31146	CORO1A	Coronin-1A	Epicardial adipose tissue	anterior surface of the heart nearby the anterior descending coronary artery or, alternatively, along the atrio-ventricular groove in proximity of the right coronary artery	H	N/A	Coronary Artery Disease	13	Illumina HumanHT-12-V3 Expression Kit - Illumina iScan	+	2.31502	0.000253439	Subcutaneous adipose tissue
26645979	Integrative miRNA and whole-genome analyses of epicardial adipose tissue in patients with coronary atherosclerosis.	P32249	EBI2	G-protein coupled receptor 183	Epicardial adipose tissue	anterior surface of the heart nearby the anterior descending coronary artery or, alternatively, along the atrio-ventricular groove in proximity of the right coronary artery	H	N/A	Coronary Artery Disease	13	Illumina HumanHT-12-V3 Expression Kit - Illumina iScan	+	2.30274	1.66893e-06	Subcutaneous adipose tissue
26645979	Integrative miRNA and whole-genome analyses of epicardial adipose tissue in patients with coronary atherosclerosis.	O54838	DUSP5	Dual specificity protein phosphatase 5	Epicardial adipose tissue	anterior surface of the heart nearby the anterior descending coronary artery or, alternatively, along the atrio-ventricular groove in proximity of the right coronary artery	H	N/A	Coronary Artery Disease	13	Illumina HumanHT-12-V3 Expression Kit - Illumina iScan	+	2.30254	0.00433898	Subcutaneous adipose tissue
26645979	Integrative miRNA and whole-genome analyses of epicardial adipose tissue in patients with coronary atherosclerosis.	Q99075	HBEGF	Proheparin-binding EGF-like growth factor	Epicardial adipose tissue	anterior surface of the heart nearby the anterior descending coronary artery or, alternatively, along the atrio-ventricular groove in proximity of the right coronary artery	H	N/A	Coronary Artery Disease	13	Illumina HumanHT-12-V3 Expression Kit - Illumina iScan	+	2.29927	4.02927e-05	Subcutaneous adipose tissue
26645979	Integrative miRNA and whole-genome analyses of epicardial adipose tissue in patients with coronary atherosclerosis.	Q99616	CCL13	C-C motif chemokine 13	Epicardial adipose tissue	anterior surface of the heart nearby the anterior descending coronary artery or, alternatively, along the atrio-ventricular groove in proximity of the right coronary artery	H	N/A	Coronary Artery Disease	13	Illumina HumanHT-12-V3 Expression Kit - Illumina iScan	+	2.29254	0.000551701	Subcutaneous adipose tissue
26645979	Integrative miRNA and whole-genome analyses of epicardial adipose tissue in patients with coronary atherosclerosis.	P40259	CD79B	B-cell antigen receptor complex-associated protein beta chain	Epicardial adipose tissue	anterior surface of the heart nearby the anterior descending coronary artery or, alternatively, along the atrio-ventricular groove in proximity of the right coronary artery	H	N/A	Coronary Artery Disease	13	Illumina HumanHT-12-V3 Expression Kit - Illumina iScan	+	2.29222	2.38419e-06	Subcutaneous adipose tissue
26645979	Integrative miRNA and whole-genome analyses of epicardial adipose tissue in patients with coronary atherosclerosis.	Q07108	CD69	Early activation antigen CD69	Epicardial adipose tissue	anterior surface of the heart nearby the anterior descending coronary artery or, alternatively, along the atrio-ventricular groove in proximity of the right coronary artery	H	N/A	Coronary Artery Disease	13	Illumina HumanHT-12-V3 Expression Kit - Illumina iScan	+	2.28232	2.38419e-07	Subcutaneous adipose tissue
26645979	Integrative miRNA and whole-genome analyses of epicardial adipose tissue in patients with coronary atherosclerosis.	O00141	SGK	Serine/threonine-protein kinase Sgk1	Epicardial adipose tissue	anterior surface of the heart nearby the anterior descending coronary artery or, alternatively, along the atrio-ventricular groove in proximity of the right coronary artery	H	N/A	Coronary Artery Disease	13	Illumina HumanHT-12-V3 Expression Kit - Illumina iScan	+	2.26593	0.000407934	Subcutaneous adipose tissue
26645979	Integrative miRNA and whole-genome analyses of epicardial adipose tissue in patients with coronary atherosclerosis.	Q7LFX5	GALNAC4S-6ST	Carbohydrate sulfotransferase 15	Epicardial adipose tissue	anterior surface of the heart nearby the anterior descending coronary artery or, alternatively, along the atrio-ventricular groove in proximity of the right coronary artery	H	N/A	Coronary Artery Disease	13	Illumina HumanHT-12-V3 Expression Kit - Illumina iScan	+	2.24511	2.38419e-07	Subcutaneous adipose tissue
26645979	Integrative miRNA and whole-genome analyses of epicardial adipose tissue in patients with coronary atherosclerosis.	P28289	TMOD1	Tropomodulin-1	Epicardial adipose tissue	anterior surface of the heart nearby the anterior descending coronary artery or, alternatively, along the atrio-ventricular groove in proximity of the right coronary artery	H	N/A	Coronary Artery Disease	13	Illumina HumanHT-12-V3 Expression Kit - Illumina iScan	+	2.23666	2.38419e-07	Subcutaneous adipose tissue
26645979	Integrative miRNA and whole-genome analyses of epicardial adipose tissue in patients with coronary atherosclerosis.	Q02363	ID2	DNA-binding protein inhibitor ID-2	Epicardial adipose tissue	anterior surface of the heart nearby the anterior descending coronary artery or, alternatively, along the atrio-ventricular groove in proximity of the right coronary artery	H	N/A	Coronary Artery Disease	13	Illumina HumanHT-12-V3 Expression Kit - Illumina iScan	+	2.20846	1.0252e-05	Subcutaneous adipose tissue
26645979	Integrative miRNA and whole-genome analyses of epicardial adipose tissue in patients with coronary atherosclerosis.	Q5T7N3	ANKRD38	KN motif and ankyrin repeat domain-containing protein 4	Epicardial adipose tissue	anterior surface of the heart nearby the anterior descending coronary artery or, alternatively, along the atrio-ventricular groove in proximity of the right coronary artery	H	N/A	Coronary Artery Disease	13	Illumina HumanHT-12-V3 Expression Kit - Illumina iScan	+	2.18768	3.26633e-05	Subcutaneous adipose tissue
26645979	Integrative miRNA and whole-genome analyses of epicardial adipose tissue in patients with coronary atherosclerosis.	Q53QZ3	ARHGAP15	Rho GTPase-activating protein 15	Epicardial adipose tissue	anterior surface of the heart nearby the anterior descending coronary artery or, alternatively, along the atrio-ventricular groove in proximity of the right coronary artery	H	N/A	Coronary Artery Disease	13	Illumina HumanHT-12-V3 Expression Kit - Illumina iScan	+	2.18646	2.38419e-07	Subcutaneous adipose tissue
26645979	Integrative miRNA and whole-genome analyses of epicardial adipose tissue in patients with coronary atherosclerosis.	O14917	PCDH17	Protocadherin-17	Epicardial adipose tissue	anterior surface of the heart nearby the anterior descending coronary artery or, alternatively, along the atrio-ventricular groove in proximity of the right coronary artery	H	N/A	Coronary Artery Disease	13	Illumina HumanHT-12-V3 Expression Kit - Illumina iScan	+	2.15385	4.52995e-06	Subcutaneous adipose tissue
26645979	Integrative miRNA and whole-genome analyses of epicardial adipose tissue in patients with coronary atherosclerosis.	Q96RU8	TRIB1	Tribbles homolog 1	Epicardial adipose tissue	anterior surface of the heart nearby the anterior descending coronary artery or, alternatively, along the atrio-ventricular groove in proximity of the right coronary artery	H	N/A	Coronary Artery Disease	13	Illumina HumanHT-12-V3 Expression Kit - Illumina iScan	+	2.14664	0.000407934	Subcutaneous adipose tissue
26645979	Integrative miRNA and whole-genome analyses of epicardial adipose tissue in patients with coronary atherosclerosis.	P16619	CCL3L3	C-C motif chemokine 3-like 1	Epicardial adipose tissue	anterior surface of the heart nearby the anterior descending coronary artery or, alternatively, along the atrio-ventricular groove in proximity of the right coronary artery	H	N/A	Coronary Artery Disease	13	Illumina HumanHT-12-V3 Expression Kit - Illumina iScan	+	2.14485	6.03199e-05	Subcutaneous adipose tissue
26645979	Integrative miRNA and whole-genome analyses of epicardial adipose tissue in patients with coronary atherosclerosis.	P21810	BGN	Biglycan	Epicardial adipose tissue	anterior surface of the heart nearby the anterior descending coronary artery or, alternatively, along the atrio-ventricular groove in proximity of the right coronary artery	H	N/A	Coronary Artery Disease	13	Illumina HumanHT-12-V3 Expression Kit - Illumina iScan	+	2.13594	4.52995e-06	Subcutaneous adipose tissue
26645979	Integrative miRNA and whole-genome analyses of epicardial adipose tissue in patients with coronary atherosclerosis.	P10914	IRF1	Interferon regulatory factor 1	Epicardial adipose tissue	anterior surface of the heart nearby the anterior descending coronary artery or, alternatively, along the atrio-ventricular groove in proximity of the right coronary artery	H	N/A	Coronary Artery Disease	13	Illumina HumanHT-12-V3 Expression Kit - Illumina iScan	+	2.12503	0.000475168	Subcutaneous adipose tissue
26645979	Integrative miRNA and whole-genome analyses of epicardial adipose tissue in patients with coronary atherosclerosis.	P01106	MYC	Myc proto-oncogene protein	Epicardial adipose tissue	anterior surface of the heart nearby the anterior descending coronary artery or, alternatively, along the atrio-ventricular groove in proximity of the right coronary artery	H	N/A	Coronary Artery Disease	13	Illumina HumanHT-12-V3 Expression Kit - Illumina iScan	+	2.11833	0.000214815	Subcutaneous adipose tissue
26645979	Integrative miRNA and whole-genome analyses of epicardial adipose tissue in patients with coronary atherosclerosis.	Q9H0B8	CRISPLD2	Cysteine-rich secretory protein LCCL domain-containing 2	Epicardial adipose tissue	anterior surface of the heart nearby the anterior descending coronary artery or, alternatively, along the atrio-ventricular groove in proximity of the right coronary artery	H	N/A	Coronary Artery Disease	13	Illumina HumanHT-12-V3 Expression Kit - Illumina iScan	+	2.10515	0.000106573	Subcutaneous adipose tissue
26645979	Integrative miRNA and whole-genome analyses of epicardial adipose tissue in patients with coronary atherosclerosis.	P11049	CD37	Leukocyte antigen CD37	Epicardial adipose tissue	anterior surface of the heart nearby the anterior descending coronary artery or, alternatively, along the atrio-ventricular groove in proximity of the right coronary artery	H	N/A	Coronary Artery Disease	13	Illumina HumanHT-12-V3 Expression Kit - Illumina iScan	+	2.09658	0.000106573	Subcutaneous adipose tissue
26645979	Integrative miRNA and whole-genome analyses of epicardial adipose tissue in patients with coronary atherosclerosis.	Q92854	SEMA4D	Semaphorin-4D	Epicardial adipose tissue	anterior surface of the heart nearby the anterior descending coronary artery or, alternatively, along the atrio-ventricular groove in proximity of the right coronary artery	H	N/A	Coronary Artery Disease	13	Illumina HumanHT-12-V3 Expression Kit - Illumina iScan	+	2.08936	4.76837e-07	Subcutaneous adipose tissue
26645979	Integrative miRNA and whole-genome analyses of epicardial adipose tissue in patients with coronary atherosclerosis.	O60701	UGDH	UDP-glucose 6-dehydrogenase	Epicardial adipose tissue	anterior surface of the heart nearby the anterior descending coronary artery or, alternatively, along the atrio-ventricular groove in proximity of the right coronary artery	H	N/A	Coronary Artery Disease	13	Illumina HumanHT-12-V3 Expression Kit - Illumina iScan	+	2.08925	2.09808e-05	Subcutaneous adipose tissue
26645979	Integrative miRNA and whole-genome analyses of epicardial adipose tissue in patients with coronary atherosclerosis.	Q9NYL4	FKBP11	Peptidyl-prolyl cis-trans isomerase FKBP11	Epicardial adipose tissue	anterior surface of the heart nearby the anterior descending coronary artery or, alternatively, along the atrio-ventricular groove in proximity of the right coronary artery	H	N/A	Coronary Artery Disease	13	Illumina HumanHT-12-V3 Expression Kit - Illumina iScan	+	2.07494	6.03199e-05	Subcutaneous adipose tissue
26645979	Integrative miRNA and whole-genome analyses of epicardial adipose tissue in patients with coronary atherosclerosis.	P13671	C6	Complement component C6	Epicardial adipose tissue	anterior surface of the heart nearby the anterior descending coronary artery or, alternatively, along the atrio-ventricular groove in proximity of the right coronary artery	H	N/A	Coronary Artery Disease	13	Illumina HumanHT-12-V3 Expression Kit - Illumina iScan	+	2.06478	0.000106573	Subcutaneous adipose tissue
26645979	Integrative miRNA and whole-genome analyses of epicardial adipose tissue in patients with coronary atherosclerosis.	P13796	LCP1	Plastin-2	Epicardial adipose tissue	anterior surface of the heart nearby the anterior descending coronary artery or, alternatively, along the atrio-ventricular groove in proximity of the right coronary artery	H	N/A	Coronary Artery Disease	13	Illumina HumanHT-12-V3 Expression Kit - Illumina iScan	+	2.05683	0.000298023	Subcutaneous adipose tissue
26645979	Integrative miRNA and whole-genome analyses of epicardial adipose tissue in patients with coronary atherosclerosis.	O14503	BHLHB2	lass E basic helix-loop-helix protein 40	Epicardial adipose tissue	anterior surface of the heart nearby the anterior descending coronary artery or, alternatively, along the atrio-ventricular groove in proximity of the right coronary artery	H	N/A	Coronary Artery Disease	13	Illumina HumanHT-12-V3 Expression Kit - Illumina iScan	+	2.05487	0.00145841	Subcutaneous adipose tissue
26645979	Integrative miRNA and whole-genome analyses of epicardial adipose tissue in patients with coronary atherosclerosis.	Q12948	FOXC1	Forkhead box protein C1	Epicardial adipose tissue	anterior surface of the heart nearby the anterior descending coronary artery or, alternatively, along the atrio-ventricular groove in proximity of the right coronary artery	H	N/A	Coronary Artery Disease	13	Illumina HumanHT-12-V3 Expression Kit - Illumina iScan	+	2.03626	5.96046e-06	Subcutaneous adipose tissue
26645979	Integrative miRNA and whole-genome analyses of epicardial adipose tissue in patients with coronary atherosclerosis.	P11169	SLC2A3	Solute carrier family 2, facilitated glucose transporter member 3	Epicardial adipose tissue	anterior surface of the heart nearby the anterior descending coronary artery or, alternatively, along the atrio-ventricular groove in proximity of the right coronary artery	H	N/A	Coronary Artery Disease	13	Illumina HumanHT-12-V3 Expression Kit - Illumina iScan	+	2.03391	0.000737667	Subcutaneous adipose tissue
26645979	Integrative miRNA and whole-genome analyses of epicardial adipose tissue in patients with coronary atherosclerosis.	Q5JSP0	FGD3	FYVE, RhoGEF and PH domain-containing protein 3	Epicardial adipose tissue	anterior surface of the heart nearby the anterior descending coronary artery or, alternatively, along the atrio-ventricular groove in proximity of the right coronary artery	H	N/A	Coronary Artery Disease	13	Illumina HumanHT-12-V3 Expression Kit - Illumina iScan	+	2.01495	7.15256e-07	Subcutaneous adipose tissue
26645979	Integrative miRNA and whole-genome analyses of epicardial adipose tissue in patients with coronary atherosclerosis.	P06276	BCHE	Cholinesterase	Epicardial adipose tissue	anterior surface of the heart nearby the anterior descending coronary artery or, alternatively, along the atrio-ventricular groove in proximity of the right coronary artery	H	N/A	Coronary Artery Disease	13	Illumina HumanHT-12-V3 Expression Kit - Illumina iScan	+	2.01276	1.19209e-06	Subcutaneous adipose tissue
26645979	Integrative miRNA and whole-genome analyses of epicardial adipose tissue in patients with coronary atherosclerosis.	P20292	ALOX5AP	Arachidonate 5-lipoxygenase-activating protein	Epicardial adipose tissue	anterior surface of the heart nearby the anterior descending coronary artery or, alternatively, along the atrio-ventricular groove in proximity of the right coronary artery	H	N/A	Coronary Artery Disease	13	Illumina HumanHT-12-V3 Expression Kit - Illumina iScan	+	1.99712	2.6226e-05	Subcutaneous adipose tissue
26645979	Integrative miRNA and whole-genome analyses of epicardial adipose tissue in patients with coronary atherosclerosis.	P10124	SRGN	Serglycin	Epicardial adipose tissue	anterior surface of the heart nearby the anterior descending coronary artery or, alternatively, along the atrio-ventricular groove in proximity of the right coronary artery	H	N/A	Coronary Artery Disease	13	Illumina HumanHT-12-V3 Expression Kit - Illumina iScan	+	1.9928	0.000181437	Subcutaneous adipose tissue
26645979	Integrative miRNA and whole-genome analyses of epicardial adipose tissue in patients with coronary atherosclerosis.	P01732	CD8A	T-cell surface glycoprotein CD8 alpha chain	Epicardial adipose tissue	anterior surface of the heart nearby the anterior descending coronary artery or, alternatively, along the atrio-ventricular groove in proximity of the right coronary artery	H	N/A	Coronary Artery Disease	13	Illumina HumanHT-12-V3 Expression Kit - Illumina iScan	+	1.96903	7.15256e-07	Subcutaneous adipose tissue
26645979	Integrative miRNA and whole-genome analyses of epicardial adipose tissue in patients with coronary atherosclerosis.	Q8IWU6	SULF1	Extracellular sulfatase Sulf-1	Epicardial adipose tissue	anterior surface of the heart nearby the anterior descending coronary artery or, alternatively, along the atrio-ventricular groove in proximity of the right coronary artery	H	N/A	Coronary Artery Disease	13	Illumina HumanHT-12-V3 Expression Kit - Illumina iScan	+	1.96494	0.00213599	Subcutaneous adipose tissue
26645979	Integrative miRNA and whole-genome analyses of epicardial adipose tissue in patients with coronary atherosclerosis.	Q9BRR9	ARHGAP9	Rho GTPase-activating protein 9	Epicardial adipose tissue	anterior surface of the heart nearby the anterior descending coronary artery or, alternatively, along the atrio-ventricular groove in proximity of the right coronary artery	H	N/A	Coronary Artery Disease	13	Illumina HumanHT-12-V3 Expression Kit - Illumina iScan	+	1.95598	2.38419e-06	Subcutaneous adipose tissue
26645979	Integrative miRNA and whole-genome analyses of epicardial adipose tissue in patients with coronary atherosclerosis.	P11309	PIM1	Serine/threonine-protein kinase pim-1	Epicardial adipose tissue	anterior surface of the heart nearby the anterior descending coronary artery or, alternatively, along the atrio-ventricular groove in proximity of the right coronary artery	H	N/A	Coronary Artery Disease	13	Illumina HumanHT-12-V3 Expression Kit - Illumina iScan	+	1.94992	0.00826216	Subcutaneous adipose tissue
26645979	Integrative miRNA and whole-genome analyses of epicardial adipose tissue in patients with coronary atherosclerosis.	P00488	F13A1	Coagulation factor XIII A chain	Epicardial adipose tissue	anterior surface of the heart nearby the anterior descending coronary artery or, alternatively, along the atrio-ventricular groove in proximity of the right coronary artery	H	N/A	Coronary Artery Disease	13	Illumina HumanHT-12-V3 Expression Kit - Illumina iScan	+	1.94804	4.76837e-07	Subcutaneous adipose tissue
26645979	Integrative miRNA and whole-genome analyses of epicardial adipose tissue in patients with coronary atherosclerosis.	Q92608	DOCK2	Dedicator of cytokinesis protein 2	Epicardial adipose tissue	anterior surface of the heart nearby the anterior descending coronary artery or, alternatively, along the atrio-ventricular groove in proximity of the right coronary artery	H	N/A	Coronary Artery Disease	13	Illumina HumanHT-12-V3 Expression Kit - Illumina iScan	+	1.94459	1.0252e-05	Subcutaneous adipose tissue
26645979	Integrative miRNA and whole-genome analyses of epicardial adipose tissue in patients with coronary atherosclerosis.	P55058	PLTP	Phospholipid transfer protein	Epicardial adipose tissue	anterior surface of the heart nearby the anterior descending coronary artery or, alternatively, along the atrio-ventricular groove in proximity of the right coronary artery	H	N/A	Coronary Artery Disease	13	Illumina HumanHT-12-V3 Expression Kit - Illumina iScan	+	1.93444	3.33786e-06	Subcutaneous adipose tissue
26645979	Integrative miRNA and whole-genome analyses of epicardial adipose tissue in patients with coronary atherosclerosis.	O14958	CASQ2	Calsequestrin-2	Epicardial adipose tissue	anterior surface of the heart nearby the anterior descending coronary artery or, alternatively, along the atrio-ventricular groove in proximity of the right coronary artery	H	N/A	Coronary Artery Disease	13	Illumina HumanHT-12-V3 Expression Kit - Illumina iScan	+	1.92513	4.93526e-05	Subcutaneous adipose tissue
26645979	Integrative miRNA and whole-genome analyses of epicardial adipose tissue in patients with coronary atherosclerosis.	P17861	XBP1	X-box-binding protein 1	Epicardial adipose tissue	anterior surface of the heart nearby the anterior descending coronary artery or, alternatively, along the atrio-ventricular groove in proximity of the right coronary artery	H	N/A	Coronary Artery Disease	13	Illumina HumanHT-12-V3 Expression Kit - Illumina iScan	+	1.92327	7.31945e-05	Subcutaneous adipose tissue
26645979	Integrative miRNA and whole-genome analyses of epicardial adipose tissue in patients with coronary atherosclerosis.	P02787	TF	Serotransferrin	Epicardial adipose tissue	anterior surface of the heart nearby the anterior descending coronary artery or, alternatively, along the atrio-ventricular groove in proximity of the right coronary artery	H	N/A	Coronary Artery Disease	13	Illumina HumanHT-12-V3 Expression Kit - Illumina iScan	+	1.91428	0.00387406	Subcutaneous adipose tissue
26645979	Integrative miRNA and whole-genome analyses of epicardial adipose tissue in patients with coronary atherosclerosis.	O75293	GADD45B	Growth arrest and DNA damage-inducible protein GADD45 beta	Epicardial adipose tissue	anterior surface of the heart nearby the anterior descending coronary artery or, alternatively, along the atrio-ventricular groove in proximity of the right coronary artery	H	N/A	Coronary Artery Disease	13	Illumina HumanHT-12-V3 Expression Kit - Illumina iScan	+	1.90093	0.00603271	Subcutaneous adipose tissue
26645979	Integrative miRNA and whole-genome analyses of epicardial adipose tissue in patients with coronary atherosclerosis.	P42768	WAS	Wiskott-Aldrich syndrome protein	Epicardial adipose tissue	anterior surface of the heart nearby the anterior descending coronary artery or, alternatively, along the atrio-ventricular groove in proximity of the right coronary artery	H	N/A	Coronary Artery Disease	13	Illumina HumanHT-12-V3 Expression Kit - Illumina iScan	+	1.90014	7.31945e-05	Subcutaneous adipose tissue
26645979	Integrative miRNA and whole-genome analyses of epicardial adipose tissue in patients with coronary atherosclerosis.	Q53GG5	PDLIM3	PDZ and LIM domain protein 3	Epicardial adipose tissue	anterior surface of the heart nearby the anterior descending coronary artery or, alternatively, along the atrio-ventricular groove in proximity of the right coronary artery	H	N/A	Coronary Artery Disease	13	Illumina HumanHT-12-V3 Expression Kit - Illumina iScan	+	1.89873	0.000407934	Subcutaneous adipose tissue
26645979	Integrative miRNA and whole-genome analyses of epicardial adipose tissue in patients with coronary atherosclerosis.	Q9H3G5	CPVL	Probable serine carboxypeptidase CPVL	Epicardial adipose tissue	anterior surface of the heart nearby the anterior descending coronary artery or, alternatively, along the atrio-ventricular groove in proximity of the right coronary artery	H	N/A	Coronary Artery Disease	13	Illumina HumanHT-12-V3 Expression Kit - Illumina iScan	+	1.89822	7.15256e-07	Subcutaneous adipose tissue
26645979	Integrative miRNA and whole-genome analyses of epicardial adipose tissue in patients with coronary atherosclerosis.	Q99518	FMO2	Dimethylaniline monooxygenase [N-oxide-forming] 2	Epicardial adipose tissue	anterior surface of the heart nearby the anterior descending coronary artery or, alternatively, along the atrio-ventricular groove in proximity of the right coronary artery	H	N/A	Coronary Artery Disease	13	Illumina HumanHT-12-V3 Expression Kit - Illumina iScan	+	1.88227	4.76837e-07	Subcutaneous adipose tissue
26645979	Integrative miRNA and whole-genome analyses of epicardial adipose tissue in patients with coronary atherosclerosis.	Q9Y4F9	C6ORF32	Rho family-interacting cell polarization regulator 2	Epicardial adipose tissue	anterior surface of the heart nearby the anterior descending coronary artery or, alternatively, along the atrio-ventricular groove in proximity of the right coronary artery	H	N/A	Coronary Artery Disease	13	Illumina HumanHT-12-V3 Expression Kit - Illumina iScan	+	1.88053	0.000298023	Subcutaneous adipose tissue
26645979	Integrative miRNA and whole-genome analyses of epicardial adipose tissue in patients with coronary atherosclerosis.	P07333	CSF1R	Macrophage colony-stimulating factor 1 receptor	Epicardial adipose tissue	anterior surface of the heart nearby the anterior descending coronary artery or, alternatively, along the atrio-ventricular groove in proximity of the right coronary artery	H	N/A	Coronary Artery Disease	13	Illumina HumanHT-12-V3 Expression Kit - Illumina iScan	+	1.87747	1.19209e-06	Subcutaneous adipose tissue
26645979	Integrative miRNA and whole-genome analyses of epicardial adipose tissue in patients with coronary atherosclerosis.	Q9H0Q3	FXYD6	FXYD domain-containing ion transport regulator 6	Epicardial adipose tissue	anterior surface of the heart nearby the anterior descending coronary artery or, alternatively, along the atrio-ventricular groove in proximity of the right coronary artery	H	N/A	Coronary Artery Disease	13	Illumina HumanHT-12-V3 Expression Kit - Illumina iScan	+	1.86468	2.38419e-07	Subcutaneous adipose tissue
[truncated: 1,606 more rows]

## Sheet: EAT
Table S2- List of proteins identified in EAT from studies using EAT non-CAD as control or SAT CAD as control
[truncated: 635 more rows]

## Sheet: Venn
Table S3 - Distribution of proteins by Venn diagram
[truncated: 1,722 more rows]

[truncated: 2 more sheets: Entities, SecretomeP_SignalP]
